# Supplementary material for: Early phase of effective treatment induces distinct transcriptional changes in Mycobacterium tuberculosis expelled by pulmonary tuberculosis patients
Source: Sci Rep. 2021 Sep 8;11:17812. doi: 10.1038/s41598-021-96902-7 (PMC8426492; doi:10.1038/s41598-021-96902-7)
Supplement: Supplementary file 2 — Supplementary Table S6. [file 41598_2021_96902_MOESM2_ESM.xlsx]

## Sheet: Supplemenatry Table 6
Supplementary Table 6 - Categorization of dysregulated genes in key functional categories
	Increased Expression															Decreased Expression
	Rx-1D			Rx-3D			Rx-5D			Rx-7D			Rx-14D			Rx-1D			Rx-3D			Rx-5D			Rx-7D			Rx-14D
Functional categories	DT	N	%	DT	N	%	DT	N	%	DT	N	%	DT	N	%	DT	N	%	DT	N	%	DT	N	%	DT	N	%	DT	N	%
PE/PPE (157)	155	10	6.45161	65	13	20	148	49	33.1081	22	11	50	14	5	35.7143	155	2	1.29032	65	8	12.3077	148	22	14.8649	22	4	18.1818	14	3	21.4286
Sigma Factors (13)	13	1	7.69231	6	2	33.3333	12	2	16.6667	2	1	50	1	0	0	13	0	0	6	4	66.6667	12	4	33.3333	2	1	50	1	1	100
ESX (49)	47	2	4.25532	23	0	0	35	3	8.57143	8	0	0	11	0	0	47	4	8.51064	23	21	91.3043	35	27	77.1429	8	7	87.5	11	9	81.8182
Phage related function (35)	29	4	13.7931	3	0	0	10	3	30	2	2	100	0	0	0	29	2	6.89655	3	0	0	10	2	20	2	0	0	0	0	0
Antibiotic production & resistance (14)	8	0	0	4	1	25	7	1	14.2857	2	0	0	0	0	0	8	0	0	4	0	0	7	1	14.2857	2	1	50	0	0	0
Detoxification (22)	22	0	0	4	1	25	20	3	15	1	0	0	3	0	0	22	2	9.09091	4	1	25	20	5	25	1	1	100	3	2	66.6667
Adaptation (12)	11	1	9.09091	3	2	66.6667	10	4	40	2	2	100	2	1	50	11	0	0	3	0	0	10	1	10	2	0	0	2	1	50
Virulence (38)	10	0	0	6	1	16.6667	10	2	20	0	0	0	0	0	0	10	1	10	6	1	16.6667	10	3	30	0	0	0	0	0	0
Chaprone & heat shock (16)	15	0	0	12	1	8.33333	15	1	6.66667	5	0	0	4	0	0	15	3	20	12	5	41.6667	15	3	20	5	4	80	4	2	50
Cell Division (17)	8	1	12.5	5	1	20	9	0	0	1	0	0	1	0	0	8	2	25	5	1	20	9	1	11.1111	1	0	0	1	1	100
Protein & Peptide Secretion (14)	11	0	0	6	1	16.6667	11	1	9.09091	4	0	0	1	0	0	11	0	0	6	2	33.3333	11	3	27.2727	4	1	25	1	1	100
Transcription (101)	95	2	2.10526	46	6	13.0435	91	13	14.2857	16	4	25	11	5	45.4545	95	1	1.05263	46	14	30.4348	91	13	14.2857	16	7	43.75	11	2	18.1818
Repressor -Activators (143)	122	9	7.37705	44	22	50	112	35	31.25	11	8	72.7273	13	3	23.0769	122	2	1.63934	44	4	9.09091	112	25	22.3214	11	1	9.09091	13	2	15.3846
Two Componenet System (30)	19	0	0	10	1	10	18	5	27.7778	1	1	100	1	0	0	19	1	5.26316	10	1	10	18	2	11.1111	1	0	0	1	0	0
Kinases (14)	12	0	0	9	0	0	11	0	0	2	0	0	1	0	0	12	1	8.33333	9	2	22.2222	11	3	27.2727	2	0	0	1	0	0
Lipid Biosynthesis (64)	51	0	0	23	3	13.0435	49	7	14.2857	6	0	0	4	0	0	51	3	5.88235	23	9	39.1304	49	16	32.6531	6	3	50	4	4	100
Amino Acid Synthesis (40)	39	0	0	17	1	5.88235	37	3	8.10811	5	1	20	6	2	33.3333	39	2	5.12821	17	5	29.4118	37	10	27.027	5	1	20	6	0	0
Sulphur Metabolism (15)	12	0	0	8	1	12.5	12	0	0	3	0	0	1	0	0	12	0	0	8	2	25	12	3	25	3	2	66.6667	1	1	100
Metabolism (62)	54	0	0	28	2	7.14286	45	2	4.44444	7	0	0	3	0	0	54	4	7.40741	28	11	39.2857	45	17	37.7778	7	3	42.8571	3	1	33.3333
Pyridien Snthesis (4)	4	0	0	2	0	0	4	0	0	2	0	0	2	0	0	4	0	0	2	2	100	4	4	100	2	1	50	2	2	100
Polyketide Synthesis (41)	38	2	5.26316	25	3	12	36	9	25	13	1	7.69231	9	2	22.2222	38	1	2.63158	25	12	48	36	8	22.2222	13	8	61.5385	9	5	55.5556
Cell Envelope (84)	66	1	1.51515	30	3	10	64	8	12.5	13	3	23.0769	2	0	0	66	4	6.06061	30	4	13.3333	64	10	15.625	13	4	30.7692	2	0	0
Fatty Acid degradation (119)	110	0	0	46	9	19.5652	110	20	18.1818	16	3	18.75	13	3	23.0769	110	2	1.81818	46	10	21.7391	110	19	17.2727	16	5	31.25	13	2	15.3846
Efflux Pumps (31)	27	0	0	11	2	18.1818	27	3	11.1111	10	1	10	1	0	0	27	0	0	11	3	27.2727	27	6	22.2222	10	3	30	1	1	100
Essential genes (614)	510	10	1.96078	240	36	15	477	64	13.4172	82	12	14.6341	51	10	19.6078	510	29	5.68627	240	79	32.9167	477	136	28.5115	82	35	42.6829	51	23	45.098
Stringen Response (136)	102	3	2.94118	39	4	10.2564	91	4	4.3956	13	0	0	7	0	0	102	5	4.90196	39	12	30.7692	91	43	47.2527	13	7	53.8462	7	6	85.7143
E H R (230)	193	16	8.29016	81	18	22.2222	172	43	25	18	9	50	13	4	30.7692	193	9	4.66321	81	15	18.5185	172	34	19.7674	18	6	33.3333	13	2	15.3846
Oxidative stress (51)	45	1	2.22222	29	7	24.1379	40	9	22.5	11	1	9.09091	10	2	20	45	3	6.66667	29	9	31.0345	40	11	27.5	11	6	54.5455	10	5	50
DOSR (49)	45	0	0	22	1	4.54545	41	3	7.31707	8	1	12.5	7	1	14.2857	45	12	26.6667	22	12	54.5455	41	26	63.4146	8	7	87.5	7	6	85.7143
Anion Transport (30)	27	2	7.40741	13	5	38.4615	26	8	30.7692	7	2	28.5714	1	1	100	27	0	0	13	0	0	26	4	15.3846	7	2	28.5714	1	0	0
Ribosomal protein synthesis (58)	54	1	1.85185	14	0	0	47	0	0	6	1	16.6667	1	0	0	54	6	11.1111	14	6	42.8571	47	31	65.9574	6	2	33.3333	1	1	100
Iron Response (23)	20	0	0	11	3	27.2727	18	4	22.2222	5	1	20	2	0	0	20	2	10	11	4	36.3636	18	5	27.7778	5	3	60	2	2	100
Ineffective treatment	Increased Expression															Decreased Expression
	Rx-1D			Rx-3D			Rx-5D			Rx-7D			Rx-14D			Rx-1D			Rx-3D			Rx-5D			Rx-7D			Rx-14D
Functional categories	DT	N	%	DT	N	%	DT	N	%	DT	N	%	DT	N	%	DT	N	%	DT	N	%	DT	N	%	DT	N	%	DT	N	%
PE/PPE (157)	22	5	22.7273	23	5	21.7391	5	0	0	6	2	33.3333	2	0	0	22	5	22.7273	23	6	26.087	5	0	0	6	1	16.6667	2	1	50
Sigma Factors (13)	4	1	25	3	0	0	0	0	0	0	0	0	0	0	0	4	1	25	3	1	33.3333	0	0	0	0	0	0	0	0	0
ESX (49)	14	3	21.4286	17	5	29.4118	2	0	0	2	0	0	1	1	100	14	3	21.4286	17	1	5.88235	2	1	50	2	1	50	1	0	0
Phage related function (35)	0	0	0	0	0	0	0	0	0	0	0	0	0	0	0	0	0	0	0	0	0	0	0	0	0	0	0	0	0	0
Antibiotic production & resistance (14)	1	1	100	1	0	0	0	0	0	0	0	0	1	0	0	1	0	0	1	0	0	0	0	0	0	0	0	1	0	0
Detoxification (22)	2	0	0	2	0	0	0	0	0	1	0	0	0	0	0	2	0	0	2	0	0	0	0	0	1	0	0	0	0	0
Adaptation (12)	2	1	50	1	1	100	0	0	0	1	0	0	0	0	0	2	0	0	1	0	0	0	0	0	1	0	0	0	0	0
Virulence (38)	0	0	0	1	0	0	0	0	0	0	0	0	0	0	0	0	0	0	1	1	100	0	0	0	0	0	0	0	0	0
Chaprone & heat shock (16)	6	1	16.6667	4	2	50	2	0	0	1	0	0	1	0	0	6	2	33.3333	2	0	0	2	0	0	1	0	0	1	0	0
Cell Division (17)	7	0	0	4	0	0	1	0	0	6	0	0	2	0	0	7	0	0	4	0	0	1	0	0	6	0	0	2	0	0
Protein & Peptide Secretion (14)	3	1	33.3333	1	0	0	1	0	0	0	0	0	0	0	0	3	1	33.3333	1	1	100	1	1	100	0	0	0	0	0	0
Transcription (101)	14	3	21.4286	16	3	18.75	3	0	0	4	0	0	2	1	50	14	2	14.2857	16	3	18.75	3	1	33.3333	4	0	0	2	1	50
Repressor -Activators (143)	7	2	28.5714	2	0	0	0	0	0	0	0	0	1	0	0	7	2	28.5714	2	0	0	0	0	0	0	0	0	1	1	100
Two Componenet System (30)	1	1	100	3	0	0	0	0	0	1	0	0	0	0	0	1	0	0	3	1	33.3333	0	0	0	1	0	0	0	0	0
Kinases (14)	1	0	0	1	0	0	0	0	0	0	0	0	0	0	0	1	0	0	1	0	0	0	0	0	0	0	0	0	0	0
Lipid Biosynthesis (64)	9	2	22.2222	7	1	14.2857	2	0	0	1	0	0	3	0	0	9	2	22.2222	7	1	14.2857	2	1	50	7	1	14.2857	3	1	33.3333
Amino Acid Synthesis (40)	8	3	37.5	7	4	57.1429	0	0	0	0	0	0	2	0	0	8	2	25	7	1	14.2857	0	0	0	0	0	0	2	0	0
Sulphur Metabolism (15)	1	1	100	3	0	0	0	0	0	1	0	0	1	1	100	1	0	0	3	2	66.6667	0	0	0	1	0	0	1	0	0
Metabolism (62)	6	1	16.6667	8	0	0	0	0	0	4	1	25	1	1	100	6	2	33.3333	8	3	37.5	0	0	0	4	0	0	1	0	0
Pyridien Snthesis (4)	2	0	0	2	0	0	0	0	0	0	0	0	0	0	0	2	2	100	2	1	50	0	0	0	0	0	0	0	0	0
Polyketide Synthesis (41)	17	2	11.7647	11	1	9.09091	9	1	11.1111	6	0	0	3	0	0	17	3	17.6471	11	4	36.3636	9	4	44.4444	6	1	16.6667	3	0	0
Cell Envelope (84)	8	1	12.5	7	1	14.2857	5	1	20	3	0	0	2	0	0	8	1	12.5	7	3	42.8571	5	1	20	3	0	0	2	0	0
Fatty Acid degradation (119)	12	3	25	13	3	23.0769	3	0	0	5	0	0	2	1	50	12	4	33.3333	13	2	15.3846	3	1	33.3333	5	0	0	2	0	0
Efflux Pumps (31)	7	3	42.8571	5	0	0	1	0	0	2	0	0	0	0	0	7	0	0	5	0	0	1	0	0	2	0	0	0	0	0
Essential genes (614)	76	11	14.4737	66	11	16.6667	18	4	22.2222	16	3	18.75	15	5	33.3333	76	23	30.2632	66	18	27.2727	18	7	38.8889	16	4	25	15	3	20
Stringen Response (136)	10	1	10	9	1	11.1111	3	0	0	4	0	0	2	2	100	10	2	20	9	1	11.1111	3	1	33.3333	4	0	0	2	0	0
E H R (230)	16	2	12.5	17	3	17.6471	2	0	0	3	1	33.3333	3	1	33.3333	16	3	18.75	17	4	23.5294	2	0	0	3	0	0	3	0	0
Oxidative stress (51)	12	3	25	6	1	16.6667	4	0	0	3	0	0	0	0	0	12	4	33.3333	6	1	16.6667	4	0	0	3	0	0	0	0	0
DOSR (49)	13	3	23.0769	13	5	38.4615	0	0	0	1	1	100	1	0	0	13	1	7.69231	13	2	15.3846	0	0	0	1	0	0	1	0	0
Anion Transport (30)	4	1	25	2	0	0	0	0	0	0	0	0	0	0	0	4	3	75	2	0	0	0	0	0	0	0	0	0	0	0
Ribosomal protein synthesis (58)	4	0	0	4	0	0	3	2	66.6667	1	0	0	0	0	0	4	2	50	4	2	50	3	1	33.3333	1	0	0	0	0	0
Iron Response (23)	5	1	20	3	1	33.3333	2	0	0	2	0	0	0	0	0	5	1	20	3	1	33.3333	2	0	0	2	0	0	0	0	0
DT –Genes detected post day of treatment, N- number of genes up or down regulated, % of genes up or down regulated based on number of genes detected, all highlighted square represent significant up or down regulation of genes in the functional category based on modified Fischer exact test, p < 0.05 – significant, Number in the bracket represent actual genes in the functional category detected pre…
