# Supplementary material for: Early phase of effective treatment induces distinct transcriptional changes in Mycobacterium tuberculosis expelled by pulmonary tuberculosis patients
Source: Sci Rep. 2021 Sep 8;11:17812. doi: 10.1038/s41598-021-96902-7 (PMC8426492; doi:10.1038/s41598-021-96902-7)
Supplement: Supplementary file 3 — Supplementary Table S7. [file 41598_2021_96902_MOESM3_ESM.xlsx]

## Sheet: Supplemenatry Table S7
Supplementary Table 7 - Functional Category classification and log 2 Fold change value of dysregulated genes in the effective treatment group
Rx-1D				Rx-3D				Rx-5D				Rx-7D				Rx-14D
Official Gene Symbol	Functional Category	Log2 Fold change		Official Gene Symbol	Functional Category	Log2 Fold change		Official Gene Symbol	Functional Category	Log2 Fold change		Official Gene Symbol	Functional Category	Log2 Fold change		Official Gene Symbol	Functional Category	Log2 Fold change
Downregulated				Downregulated				Downregulated				Downregulated				Downregulated
katG	Virulence Detoxification Adaptation	-4.15398		esxB	Cell wall and Cell wall process	-6.58289		hspX	Virulence Detoxification Adaptation	-8.53493		eccA3	#N/A	-7.60166		groEL2	Virulence Detoxification Adaptation	-5.97884
hspX	Virulence Detoxification Adaptation	-3.73286		katG	Virulence Detoxification Adaptation	-6.40353		espD	#N/A	-8.48228		katG	Virulence Detoxification Adaptation	-6.58908		esxB	Cell wall and Cell wall process	-5.75437
MTS2823	#N/A	-3.29244		narG	Intermediary metabolism and Respiration	-6.1847		esxH	Cell wall and Cell wall process	-8.15031		kasA	Lipid Metabolism	-6.30843		fas	Lipid Metabolism	-5.72355
Rv3127	Conserved hypotheticals	-2.87402		metE	Intermediary metabolism and Respiration	-6.04477		Rv0569	Conserved hypotheticals	-7.91793		groES	Virulence Detoxification Adaptation	-5.82293		ssr	#N/A	-5.6499
glnA1	Intermediary metabolism and Respiration	-2.86372		Rv3131	Conserved hypotheticals	-5.81974		esxA	Cell wall and Cell wall process	-7.89639		Rv1461	Conserved hypotheticals	-5.80077		katG	Virulence Detoxification Adaptation	-5.57501
vapB21	#N/A	-2.7164		acpM	Lipid Metabolism	-5.46732		espC	#N/A	-7.87566		sigB	information pathways	-5.76948		mas	Lipid Metabolism	-5.21926
fdxA	Intermediary metabolism and Respiration	-2.65106		sahH	Intermediary metabolism and Respiration	-5.17682		PPE60	PE/PPE	-7.5304		bfrB	Intermediary metabolism and Respiration	-5.74332		Rv3131	Conserved hypotheticals	-4.99122
espD	#N/A	-2.64207		Rv2990c	Conserved hypotheticals	-4.97965		MTS2823	#N/A	-7.08912		esxA	Cell wall and Cell wall process	-5.66798		MTS2823	#N/A	-4.85644
Rv3612c	Conserved hypotheticals	-2.61954		espG3	#N/A	-4.75581		PE13	PE/PPE	-7.03576		pks13	Lipid Metabolism	-5.66464		Rv1461	Conserved hypotheticals	-4.7867
Rv3131	Conserved hypotheticals	-2.61291		Rv3583c	Regulatory Proteins	-4.7512		Rv1810	Conserved hypotheticals	-6.30418		ssr	#N/A	-5.59526		accD6	Lipid Metabolism	-4.75955
ctpI	Cell wall and Cell wall process	-2.57039		clpX	Intermediary metabolism and Respiration	-4.63387		mce1C	Virulence Detoxification Adaptation	-6.2142		Rv0106	Conserved hypotheticals	-5.53764		sigB	information pathways	-4.75541
espC	#N/A	-2.55593		eccD3	#N/A	-4.44352		espR	#N/A	-6.04784		MTS2823	#N/A	-5.44894		bfrB	Intermediary metabolism and Respiration	-4.72924
Rv0569	Conserved hypotheticals	-2.49773		eccC5	#N/A	-4.44294		esxN	Cell wall and Cell wall process	-5.99774		sahH	Intermediary metabolism and Respiration	-5.36237		esxA	Cell wall and Cell wall process	-4.65391
Rv1351	Conserved hypotheticals	-2.47937		esxN	Cell wall and Cell wall process	-4.39113		glnH	Cell wall and Cell wall process	-5.95686		hspX	Virulence Detoxification Adaptation	-5.30652		pks13	Lipid Metabolism	-4.65056
aspT	#N/A	-2.4269		Rv2030c	Conserved hypotheticals	-4.34659		Rv1543	Lipid Metabolism	-5.93102		efpA	Cell wall and Cell wall process	-5.27959		eccC5	#N/A	-4.61442
glmS	Intermediary metabolism and Respiration	-2.42332		nrdE	information pathways	-4.26614		Rv1463	Cell wall and Cell wall process	-5.91939		metE	Intermediary metabolism and Respiration	-5.23033		eccA3	#N/A	-4.58759
pks4	Lipid Metabolism	-2.40936		rpsA	information pathways	-4.26096		whiB2	Regulatory Proteins	-5.80391		Rv1072	Cell wall and Cell wall process	-5.16205		Rv0106	Conserved hypotheticals	-4.52356
vapC27	#N/A	-2.37799		eccA3	#N/A	-4.24618		rpmA	information pathways	-5.78801		nadA	Intermediary metabolism and Respiration	-5.05974		sahH	Intermediary metabolism and Respiration	-4.3483
esxN	Cell wall and Cell wall process	-2.37223		tgs1	Lipid Metabolism	-4.09622		sigD	information pathways	-5.77515		fdxA	Intermediary metabolism and Respiration	-5.04696		eccB3	#N/A	-4.27784
Rv3134c	Conserved hypotheticals	-2.34615		pckA	Intermediary metabolism and Respiration	-4.04741		eccA3	#N/A	-5.60125		Rv3583c	Regulatory Proteins	-4.93675		Rv1072	Cell wall and Cell wall process	-4.14797
Rv2269c	Conserved hypotheticals	-2.33943		infC	information pathways	-4.03986		esxB	Cell wall and Cell wall process	-5.505		rpoB	information pathways	-4.84672		ppsA	Lipid Metabolism	-4.01913
embB	Cell wall and Cell wall process	-2.31675		Rv3241c	information pathways	-4.0338		espA	#N/A	-5.49223		Rv3633	Conserved hypotheticals	-4.77775		Rv1738	Conserved hypotheticals	-3.85072
ftsZ	Cell wall and Cell wall process	-2.28961		accD6	Lipid Metabolism	-4.00311		Rv2302	Conserved hypotheticals	-5.38253		PPE3	PE/PPE	-4.75803		lldD2	Intermediary metabolism and Respiration	-3.84098
lprG	Cell wall and Cell wall process	-2.24682		esxL	Cell wall and Cell wall process	-3.98751		ppiA	information pathways	-5.22132		fusA1	information pathways	-4.73484		Rv2348c	Unknown	-3.7678
Rv0108c	Conserved hypotheticals	-2.23461		bfrB	Intermediary metabolism and Respiration	-3.9728		fdxA	Intermediary metabolism and Respiration	-5.18791		infB	information pathways	-4.72525		nadB	Intermediary metabolism and Respiration	-3.76677
aprB	#N/A	-2.23425		metH	Intermediary metabolism and Respiration	-3.90855		rpmB2	information pathways	-5.11057		groEL2	Virulence Detoxification Adaptation	-4.67098		fadD26	Lipid Metabolism	-3.65112
Rv2557	Conserved hypotheticals	-2.19487		iniB	Cell wall and Cell wall process	-3.90523		acpM	Lipid Metabolism	-5.07393		ppsC	Lipid Metabolism	-4.58849		fabD	Lipid Metabolism	-3.62184
Rv0106	Conserved hypotheticals	-2.15486		PE_PGRS38	PE/PPE	-3.88685		Rv3127	Conserved hypotheticals	-5.00275		secA1	Cell wall and Cell wall process	-4.45428		rpoC	information pathways	-3.61614
Rv3371	Conserved hypotheticals	-2.14509		secA2	Cell wall and Cell wall process	-3.85798		PPE3	PE/PPE	-4.98644		rpsA	information pathways	-4.44652		rnpB	#N/A	-3.51845
Rv2331A	Conserved hypotheticals	-2.13739		nrdH	information pathways	-3.84419		dnaA	information pathways	-4.98225		pckA	Intermediary metabolism and Respiration	-4.23296		Rv3127	Conserved hypotheticals	-3.4607
Rv1488	Cell wall and Cell wall process	-2.13711		PPE3	PE/PPE	-3.83551		Rv2169c	Cell wall and Cell wall process	-4.97384		Rv3679	Cell wall and Cell wall process	-4.16993		PE13	PE/PPE	-3.37824
Rv1461	Conserved hypotheticals	-2.13554		eccCa1	#N/A	-3.82677		lpqH	Cell wall and Cell wall process	-4.93276		kasB	Lipid Metabolism	-4.13009		PPE68	PE/PPE	-3.29934
lysU	#N/A	-2.13144		Rv1996	Conserved hypotheticals	-3.82326		rskA	#N/A	-4.93102		vapB10	#N/A	-4.10236		espD	#N/A	-3.2398
tgs1	Lipid Metabolism	-2.12303		Rv3134c	Conserved hypotheticals	-3.80913		Rv0106	Conserved hypotheticals	-4.90807		glcB	Intermediary metabolism and Respiration	-4.0941		eccB5	#N/A	-3.13846
Rv2558	Conserved hypotheticals	-2.11958		esxH	Cell wall and Cell wall process	-3.73634		cydA	Intermediary metabolism and Respiration	-4.90471		iniB	Cell wall and Cell wall process	-4.09079		ppsE	Lipid Metabolism	-3.06337
Rv0426c	Cell wall and Cell wall process	-2.11947		Rv0079	Conserved hypotheticals	-3.71187		mkl	Cell wall and Cell wall process	-4.8743		PE_PGRS15	PE/PPE	-4.06059		PE_PGRS38	PE/PPE	-3.05833
pcaA	Lipid Metabolism	-2.11446		gyrB	information pathways	-3.64584		acg	Conserved hypotheticals	-4.84139		fbpC	Lipid Metabolism	-4.05889		fbpC	Lipid Metabolism	-3.04482
PPE5	PE/PPE	-2.10666		Rv2840c	Conserved hypotheticals	-3.63987		glnA1	Intermediary metabolism and Respiration	-4.78075		lpqH	Cell wall and Cell wall process	-4.02628		eccCa1	#N/A	-2.99825
mmpL12	Cell wall and Cell wall process	-2.08175		gpsI	information pathways	-3.63587		PPE18	PE/PPE	-4.78022		lat	Intermediary metabolism and Respiration	-4.02106		mkl	Cell wall and Cell wall process	-2.95374
Rv2190c	Virulence Detoxification Adaptation	-2.06245		PE_PGRS5	PE/PPE	-3.63587		espG3	#N/A	-4.77746		eccCa1	#N/A	-4.01232		espK	#N/A	-2.72501
Rv2706c	Conserved hypotheticals	-2.04839		nadB	Intermediary metabolism and Respiration	-3.59529		Rv2296	Intermediary metabolism and Respiration	-4.77515		rrf	#N/A	-3.99469		espB	#N/A	-2.70796
Rv1626	Regulatory Proteins	-2.03873		TB8.4	Cell wall and Cell wall process	-3.57873		Rv1211	Conserved hypotheticals	-4.75369		esxH	Cell wall and Cell wall process	-3.9219		Rv2558	Conserved hypotheticals	-2.70259
groEL2	Virulence Detoxification Adaptation	-2.03091		whiB1	Regulatory Proteins	-3.57038		Rv3224	Intermediary metabolism and Respiration	-4.74581		Rv0079	Conserved hypotheticals	-3.89743		Rv0569	Conserved hypotheticals	-2.67544
Rv2137c	Conserved hypotheticals	-2.02273		desA3	Lipid Metabolism	-3.5567		glmU	Cell wall and Cell wall process	-4.71787		rnpB	#N/A	-3.83592		alaS	information pathways	-2.57794
Rv0278c	#N/A	-2.01963		rnpB	#N/A	-3.53253		Rv1486c	Conserved hypotheticals	-4.71586		espB	#N/A	-3.72204		whiB3	Regulatory Proteins	-2.53267
esxG	Cell wall and Cell wall process	-1.99137		eccB3	#N/A	-3.5214		Rv2731	Conserved hypotheticals	-4.70573		Rv2455c	Intermediary metabolism and Respiration	-3.71128		cyp138	Intermediary metabolism and Respiration	-2.51072
fas	Lipid Metabolism	-1.99024		esxA	Cell wall and Cell wall process	-3.48243		tgs1	Lipid Metabolism	-4.70283		mas	Lipid Metabolism	-3.64838		pks7	Lipid Metabolism	-2.51072
acg	Conserved hypotheticals	-1.97538		espC	#N/A	-3.46169		Rv2558	Conserved hypotheticals	-4.69715		Rv2629	Conserved hypotheticals	-3.64725		ctpH	Cell wall and Cell wall process	-2.41679
ephD	Virulence Detoxification Adaptation	-1.97246		lprQ	Cell wall and Cell wall process	-3.45036		ctaE	Intermediary metabolism and Respiration	-4.68527		eccC5	#N/A	-3.6285		garA	Conserved hypotheticals	-2.35516
lipC	Intermediary metabolism and Respiration	-1.95426		fadA3	Lipid Metabolism	-3.44808		TB18.5	Conserved hypotheticals	-4.61127		Rv1462	Conserved hypotheticals	-3.53703		ftsH	Cell wall and Cell wall process	-2.3135
Rv2927c	Conserved hypotheticals	-1.92857		espA	#N/A	-3.40019		PE19	PE/PPE	-4.60142		Rv1248c	#N/A	-3.52356		eccD5	#N/A	-2.2764
sucC	Intermediary metabolism and Respiration	-1.92228		Rv1462	Conserved hypotheticals	-3.35147		hisB	Intermediary metabolism and Respiration	-4.57835		fadD32	Lipid Metabolism	-3.51925		ansP2	Cell wall and Cell wall process	-2.2677
lpdC	Intermediary metabolism and Respiration	-1.92155		cyp138	Intermediary metabolism and Respiration	-3.33924		Rv0245	Intermediary metabolism and Respiration	-4.57835		Rv1322A	Conserved hypotheticals	-3.47223		Rv2715	Intermediary metabolism and Respiration	-2.24424
rpmA	information pathways	-1.91536		nadC	Intermediary metabolism and Respiration	-3.31944		fadE23	Lipid Metabolism	-4.55598		espE	#N/A	-3.45686		Rv2477c	Cell wall and Cell wall process	-2.1992
qcrB	Intermediary metabolism and Respiration	-1.89712		sigE	information pathways	-3.2905		Rv1738	Conserved hypotheticals	-4.50824		sucC	Intermediary metabolism and Respiration	-3.41769		mce1F	Virulence Detoxification Adaptation	-2.19002
fadE24	Lipid Metabolism	-1.86932		Rv3127	Conserved hypotheticals	-3.28922		rplF	information pathways	-4.4985		esxO	Cell wall and Cell wall process	-3.40706		G2	#N/A	-2.08168
rplU	information pathways	-1.86222		gltA2	Intermediary metabolism and Respiration	-3.28413		lysU	#N/A	-4.48672		mmpL5	Cell wall and Cell wall process	-3.38557		iniB	Cell wall and Cell wall process	-2.07671
serS	information pathways	-1.85192		Rv0108c	Conserved hypotheticals	-3.27645		Rv2885c	Insertion Sequences and Phages	-4.48672		mpa	#N/A	-3.31484		rpsD	information pathways	-2.07505
Rv0479c	Cell wall and Cell wall process	-1.84546		espE	#N/A	-3.2713		ptbB	Regulatory Proteins	-4.43863		phoH2	Intermediary metabolism and Respiration	-3.30771		thiC	Intermediary metabolism and Respiration	-2.05159
Rv1313c	Insertion Sequences and Phages	-1.84194		sucC	Intermediary metabolism and Respiration	-3.23213		Rv0147	Intermediary metabolism and Respiration	-4.43373		clpC1	Intermediary metabolism and Respiration	-3.30485		fadE10	Lipid Metabolism	-1.94286
Rv3023c	Insertion Sequences and Phages	-1.84194		esxO	Cell wall and Cell wall process	-3.2215		hrp1	#N/A	-4.4325		tgs1	Lipid Metabolism	-3.28177		Rv3583c	Regulatory Proteins	-1.92268
Rv1435c	Cell wall and Cell wall process	-1.84094		greA	information pathways	-3.20001		Rv3371	Conserved hypotheticals	-4.4325		nusG	information pathways	-3.24345		desA2	Lipid Metabolism	-1.90596
whiB3	Regulatory Proteins	-1.83927		groEL1	Virulence Detoxification Adaptation	-3.18641		narK2	Cell wall and Cell wall process	-4.40565		pks12	Lipid Metabolism	-3.21936		Rv2386a	#N/A	-1.82129
Rv0775	Conserved hypotheticals	-1.83648		fas	Lipid Metabolism	-3.15335		clpX	Intermediary metabolism and Respiration	-4.40398		fadD15	Lipid Metabolism	-3.18556		nrdI	information pathways	-1.80935
Rv2348c	Unknown	-1.80856		atpA	Intermediary metabolism and Respiration	-3.14764		tesB1	Lipid Metabolism	-4.40147		rpmA	information pathways	-3.14456		ffh	Cell wall and Cell wall process	-1.78111
Rv2913c	Intermediary metabolism and Respiration	-1.79553		nirB	Intermediary metabolism and Respiration	-3.14764		eccB3	#N/A	-4.39104		gyrA	information pathways	-3.13815		grpE	Virulence Detoxification Adaptation	-1.76883
TB31.7	Conserved hypotheticals	-1.79484		qcrB	Intermediary metabolism and Respiration	-3.14202		Rv3120	Conserved hypotheticals	-4.38887		moxR1	Regulatory Proteins	-3.12524		fba	Intermediary metabolism and Respiration	-1.73976
Rv2954c	Conserved hypotheticals	-1.7918		PPE68	PE/PPE	-3.12786		lprO	Cell wall and Cell wall process	-4.38041		Rv2059	Conserved hypotheticals	-3.11221		rrl	#N/A	-1.729
plsB2	Lipid Metabolism	-1.7655		Rv1733c	Cell wall and Cell wall process	-3.11643		ssr	#N/A	-4.37265		cyp135B1	Intermediary metabolism and Respiration	-3.09576		fdxA	Intermediary metabolism and Respiration	-1.71096
Rv0123	Conserved hypotheticals	-1.75705		Rv2411c	Conserved hypotheticals	-3.11643		Rv1063c	Conserved hypotheticals	-4.36334		dnaA	information pathways	-3.07577		Rv0885	Conserved hypotheticals	-1.69288
rpsD	information pathways	-1.75681		pks13	Lipid Metabolism	-3.09283		Rv2680	Conserved hypotheticals	-4.36334		dxs1	Intermediary metabolism and Respiration	-3.06904		Rv1006	Conserved hypotheticals	-1.68854
Rv1278	Conserved hypotheticals	-1.7516		Rv2715	Intermediary metabolism and Respiration	-3.07276		glyU	#N/A	-4.33734		Rv0276	Conserved hypotheticals	-3.02106		otsA	Virulence Detoxification Adaptation	-1.6578
pknI	Regulatory Proteins	-1.74954		mycP5	Intermediary metabolism and Respiration	-3.04891		PPE4	PE/PPE	-4.32537		mce1C	Virulence Detoxification Adaptation	-2.98579		eccC2	#N/A	-1.61271
Rv0424c	Conserved hypotheticals	-1.74883		eccE3	#N/A	-3.02772		Rv2575	Cell wall and Cell wall process	-4.31087		rne	information pathways	-2.91003		ahpC	Virulence Detoxification Adaptation	-1.54232
guaB1	Intermediary metabolism and Respiration	-1.74705		fadD31	Lipid Metabolism	-2.98751		Rv3633	Conserved hypotheticals	-4.30572		accD5	Lipid Metabolism	-2.87061		mce1D	Virulence Detoxification Adaptation	-1.51317
Rv1489	Conserved hypotheticals	-1.73007		Rv1072	Cell wall and Cell wall process	-2.97649		rpsO	information pathways	-4.2748		gyrB	information pathways	-2.8314		Rv0412c	Cell wall and Cell wall process	-1.50826
Rv0207c	Conserved hypotheticals	-1.72647		gyrA	information pathways	-2.95259		msrB	#N/A	-4.22841		narK2	Cell wall and Cell wall process	-2.7622
caeA	#N/A	-1.72467		hupB	information pathways	-2.90357		Rv2260	Conserved hypotheticals	-4.22841		fadB	Lipid Metabolism	-2.63136		Upregulated
icd2	Intermediary metabolism and Respiration	-1.72137		tuf	information pathways	-2.90274		Rv2990c	Conserved hypotheticals	-4.22369		rpoC	information pathways	-2.63021		Rv2005c	Conserved hypotheticals	1.51294
kasA	Lipid Metabolism	-1.70734		P55	#N/A	-2.89356		rpsF	information pathways	-4.20943		pyrG	Intermediary metabolism and Respiration	-2.55639		Rv3672c	Conserved hypotheticals	1.55722
rbfA	information pathways	-1.70596		PE_PGRS15	PE/PPE	-2.87503		Rv3669	Cell wall and Cell wall process	-4.19984		ppsE	Lipid Metabolism	-2.49248		PE_PGRS22	PE/PPE	1.57102
dlaT	Intermediary metabolism and Respiration	-1.70526		espB	#N/A	-2.86943		PPE51	PE/PPE	-4.1905		htdY	#N/A	-2.45686		Rv1460	Regulatory Proteins	1.57565
Rv2345	Cell wall and Cell wall process	-1.70155		ftsK	Cell wall and Cell wall process	-2.86312		Rv0394c	Cell wall and Cell wall process	-4.17069		Rv3049c	Intermediary metabolism and Respiration	-2.44132		orn	Intermediary metabolism and Respiration	1.6865
frr	information pathways	-1.69454		pks16	Lipid Metabolism	-2.83202		Rv1019	Regulatory Proteins	-4.17069		fadE25	Lipid Metabolism	-2.42033		priA	information pathways	1.6865
serU	#N/A	-1.67844		infA	information pathways	-2.81621		Rv3131	Conserved hypotheticals	-4.16761		Rv2558	Conserved hypotheticals	-2.39474		oxcA	Intermediary metabolism and Respiration	1.7323
efp	information pathways	-1.67692		Rv1461	Conserved hypotheticals	-2.80786		Rv0361	Cell wall and Cell wall process	-4.16085		Rv0064	Cell wall and Cell wall process	-2.35548		mfd	information pathways	1.77276
mce1A	Virulence Detoxification Adaptation	-1.6758		Rv1794	Conserved hypotheticals	-2.79307		vapB10	#N/A	-4.16085		nirB	Intermediary metabolism and Respiration	-2.3332		Rv3033	Conserved hypotheticals	1.77961
bfrB	Intermediary metabolism and Respiration	-1.6746		efpA	Cell wall and Cell wall process	-2.7721		alaT	#N/A	-4.14095		ppm1	Cell wall and Cell wall process	-2.30485		cmk	Intermediary metabolism and Respiration	1.82852
Rv1322A	Conserved hypotheticals	-1.67342		Rv3371	Conserved hypotheticals	-2.7555		Rv1314c	Conserved hypotheticals	-4.11057		qcrA	Intermediary metabolism and Respiration	-2.29336		hddA	Cell wall and Cell wall process	1.87915
acn	Intermediary metabolism and Respiration	-1.65581		clpP2	Intermediary metabolism and Respiration	-2.74565		Rv1544	Lipid Metabolism	-4.11057		fhaA	Regulatory Proteins	-2.29143		Rv2799	Cell wall and Cell wall process	1.87915
Rv2204c	Conserved hypotheticals	-1.65169		Rv2134c	Conserved hypotheticals	-2.74565		Rv0135c	Regulatory Proteins	-4.09514		Rv0822c	Conserved hypotheticals	-2.26421		Rv3649	information pathways	1.87915
groES	Virulence Detoxification Adaptation	-1.64557		hemA	Intermediary metabolism and Respiration	-2.74193		kasA	Lipid Metabolism	-4.09389		PPE33	PE/PPE	-2.25239		fadD34	Lipid Metabolism	1.93161
polA	information pathways	-1.64408		rpsB	information pathways	-2.73448		sodA	Virulence Detoxification Adaptation	-4.08892		Rv0954	Cell wall and Cell wall process	-2.25239		Rv0349	Conserved hypotheticals	1.93161
lprK	Cell wall and Cell wall process	-1.63774		Rv1194c	Conserved hypotheticals	-2.72698		Rv1558	Conserved hypotheticals	-4.07955		valS	information pathways	-2.25239		Rv2559c	Conserved hypotheticals	1.98606
metE	Intermediary metabolism and Respiration	-1.63368		Rv0922	Insertion Sequences and Phages	-2.72322		esxO	Cell wall and Cell wall process	-4.05051		Rv2326c	Cell wall and Cell wall process	-2.24046		hisG	Intermediary metabolism and Respiration	2.04264
Rv1592c	Conserved hypotheticals	-1.6244		sirA	Intermediary metabolism and Respiration	-2.70044		espF	#N/A	-4.04784		rrl	#N/A	-2.20488		aspS	information pathways	2.05714
ripA	Virulence Detoxification Adaptation	-1.62023		Rv1211	Conserved hypotheticals	-2.66166		rpsH	information pathways	-3.97102		Rv1593c	Conserved hypotheticals	-2.20409		ltp4	Lipid Metabolism	2.10154
mce1C	Virulence Detoxification Adaptation	-1.61591		MTS2823	#N/A	-2.66137		Rv2468c	Conserved hypotheticals	-3.96538		sseA	Intermediary metabolism and Respiration	-2.20409		ruvB	information pathways	2.10154
Rv2628	Conserved hypotheticals	-1.61509		rpoB	information pathways	-2.66116		egtD	#N/A	-3.9483		dlaT	Intermediary metabolism and Respiration	-2.1897		fecB2	#N/A	2.16294
Rv2798c	Conserved hypotheticals	-1.60976		pks4	Lipid Metabolism	-2.65721		Rv2664	Conserved hypotheticals	-3.9483		Rv2387	Conserved hypotheticals	-2.17306		Rv3695	Cell wall and Cell wall process	2.16294
hadB	#N/A	-1.60943		nrdI	information pathways	-2.63787		Rv3888c	Cell wall and Cell wall process	-3.9483		PPE56	PE/PPE	-2.12847		Rv2325c	Conserved hypotheticals	2.184
rpsM	information pathways	-1.5991		Rv2913c	Intermediary metabolism and Respiration	-2.62986		Rv0073	Cell wall and Cell wall process	-3.91354		Rv2566	Conserved hypotheticals	-2.12847		Rv3361c	Conserved hypotheticals	2.29418
Rv1919c	Conserved hypotheticals	-1.58027		rpoA	information pathways	-2.61369		pstS1	Cell wall and Cell wall process	-3.90648		Rv1683	Lipid Metabolism	-2.10893		cobN	Intermediary metabolism and Respiration	2.31395
Rv2021c	Regulatory Proteins	-1.5789		eccCb1	#N/A	-2.59323		Rv1322A	Conserved hypotheticals	-3.89329		Rv2091c	Cell wall and Cell wall process	-2.10565		aroE	Intermediary metabolism and Respiration	2.36457
serB1	Intermediary metabolism and Respiration	-1.57667		fba	Intermediary metabolism and Respiration	-2.56828		Rv2348c	Unknown	-3.881		Rv2345	Cell wall and Cell wall process	-2.06228		PE_PGRS12	PE/PPE	2.36457
rplS	information pathways	-1.57338		ponA2	Cell wall and Cell wall process	-2.54929		lpqF	Cell wall and Cell wall process	-3.87791		ponA1	Cell wall and Cell wall process	-2.01408		PE23	PE/PPE	2.36457
PE19	PE/PPE	-1.57325		pks5	Lipid Metabolism	-2.54716		Rv2091c	Cell wall and Cell wall process	-3.87463		pks2	Lipid Metabolism	-1.91879		proU	#N/A	2.36457
Rv1194c	Conserved hypotheticals	-1.57258		esxD	Cell wall and Cell wall process	-2.5429		Rv2926c	Conserved hypotheticals	-3.85976		gdh	Intermediary metabolism and Respiration	-1.905		Rv0381c	Conserved hypotheticals	2.36457
Rv3901c	Cell wall and Cell wall process	-1.56892		ctaD	Intermediary metabolism and Respiration	-2.53434		cyp138	Intermediary metabolism and Respiration	-3.84631		umaA	Lipid Metabolism	-1.86673		Rv0567	Intermediary metabolism and Respiration	2.38438
fcoT	#N/A	-1.5663		Rv0479c	Cell wall and Cell wall process	-2.52572		echA21	Lipid Metabolism	-3.84139		purL	Intermediary metabolism and Respiration	-1.83537		fadE33	Lipid Metabolism	2.43857
fecB	Cell wall and Cell wall process	-1.56175		lprG	Cell wall and Cell wall process	-2.5214		mazE3	#N/A	-3.84139		embA	Cell wall and Cell wall process	-1.81943		nlhH	#N/A	2.51658
Rv0276	Conserved hypotheticals	-1.55706		clpC1	Intermediary metabolism and Respiration	-2.51833		PE_PGRS56	PE/PPE	-3.84139		dacB1	Cell wall and Cell wall process	-1.79518		PE4	PE/PPE	2.51658
Rv3633	Conserved hypotheticals	-1.54927		rpsJ	information pathways	-2.48631		Rv0431	Cell wall and Cell wall process	-3.84139		ffh	Cell wall and Cell wall process	-1.79518		pks1	Lipid Metabolism	2.54145
Rv2656c	Insertion Sequences and Phages	-1.54237		fadD26	Lipid Metabolism	-2.47964		nuoE	Intermediary metabolism and Respiration	-3.82277		clpB	Virulence Detoxification Adaptation	-1.77879		Rv0607	Conserved hypotheticals	2.59904
devR	Regulatory Proteins	-1.53773		uvrB	information pathways	-2.47294		PE_PGRS4	PE/PPE	-3.82277		Rv3722c	Conserved hypotheticals	-1.77879		Rv0658c	Cell wall and Cell wall process	2.59904
Rv2197c	Cell wall and Cell wall process	-1.53711		Rv2629	Conserved hypotheticals	-2.46169		Rv1157c	Conserved hypotheticals	-3.81651		pks4	Lipid Metabolism	-1.7622		Rv1342c	Cell wall and Cell wall process	2.59904
Rv1577c	Insertion Sequences and Phages	-1.53515		Rv2927c	Conserved hypotheticals	-2.4549		pafC	#N/A	-3.80391		mce1A	Virulence Detoxification Adaptation	-1.74964		pntAa	Intermediary metabolism and Respiration	2.64211
mce1F	Virulence Detoxification Adaptation	-1.52868		sppA	Cell wall and Cell wall process	-2.4458		Rv1556	Regulatory Proteins	-3.80391		glnH	Cell wall and Cell wall process	-1.72845		ribA1	Intermediary metabolism and Respiration	2.6865
rpsT	information pathways	-1.52077		Rv2714	Conserved hypotheticals	-2.43664		blaI	#N/A	-3.79757		Rv3520c	Intermediary metabolism and Respiration	-1.72845		Rv0057	Conserved hypotheticals	2.7323
Rv2609c	Cell wall and Cell wall process	-1.51284		ctpI	Cell wall and Cell wall process	-2.41504		Rv2715	Intermediary metabolism and Respiration	-3.78628		lpqW	Cell wall and Cell wall process	-1.6939		ctpJ	Cell wall and Cell wall process	2.87915
fadH	Lipid Metabolism	-1.51122		polA	information pathways	-2.41504		Rv0479c	Cell wall and Cell wall process	-3.76976		lpqL	Cell wall and Cell wall process	-1.63136		Rv1835c	Conserved hypotheticals	2.98606
				pafA	#N/A	-2.41348		lprG	Cell wall and Cell wall process	-3.76544		PE_PGRS30	PE/PPE	-1.59436		fadD14	Lipid Metabolism	3.16294
Upregulated				rhlE	information pathways	-2.40411		qcrB	Intermediary metabolism and Respiration	-3.74863		adhB	Intermediary metabolism and Respiration	-1.58496		Rv1945	Insertion Sequences and Phages	3.31727
Rv3163c	Cell wall and Cell wall process	1.50272		Rv1566c	Virulence Detoxification Adaptation	-2.39941		Rv1871c	Conserved hypotheticals	-3.748		Rv0061c	#N/A	-1.56598		folE	Intermediary metabolism and Respiration	3.32895
Rv0381c	Conserved hypotheticals	1.50648		gltB	Intermediary metabolism and Respiration	-2.39626		G2	#N/A	-3.73921		Rv1855c	Intermediary metabolism and Respiration	-1.56598		lipQ	Intermediary metabolism and Respiration	3.40639
pepE	Intermediary metabolism and Respiration	1.52085		eccB5	#N/A	-2.38202		esxK	Cell wall and Cell wall process	-3.72591		Rv2129c	Intermediary metabolism and Respiration	-1.53703		proZ	Virulence Detoxification Adaptation	3.51658
Rv0919	Conserved hypotheticals	1.52488		rpsL	information pathways	-2.37564		mce3R	Regulatory Proteins	-3.72591		rrs	#N/A	-1.53146		Rv2618	Conserved hypotheticals	3.51658
mce2R	#N/A	1.52899		papA3	Lipid Metabolism	-2.36602		Rv2954c	Conserved hypotheticals	-3.72591		menD	Intermediary metabolism and Respiration	-1.52725		papA2	Lipid Metabolism	3.62761
acyP	Intermediary metabolism and Respiration	1.53152		rplS	information pathways	-2.36602		yrbE1A	Virulence Detoxification Adaptation	-3.71787		pks7	Lipid Metabolism	-1.52479		Rv1262c	Conserved hypotheticals	3.6865
Rv2897c	Conserved hypotheticals	1.53262		sigD	information pathways	-2.36119		ripA	Virulence Detoxification Adaptation	-3.70388		glfT2	Cell wall and Cell wall process	-1.5025		Rv1439c	Conserved hypotheticals	3.6865
Rv1761c	Cell wall and Cell wall process	1.53282		htpX	Virulence Detoxification Adaptation	-2.34659		Rv3241c	information pathways	-3.69288						glnA4	Intermediary metabolism and Respiration	3.7479
Rv1670	Conserved hypotheticals	1.53658		secD	Cell wall and Cell wall process	-2.34659		pmmA	Intermediary metabolism and Respiration	-3.69212		Upregulated				frdA	Intermediary metabolism and Respiration	3.77961
cyp135A1	Intermediary metabolism and Respiration	1.53774		mce1D	Virulence Detoxification Adaptation	-2.34169		Rv3712	Intermediary metabolism and Respiration	-3.68527		cysW	Cell wall and Cell wall process	1.5025		Rv0650	Intermediary metabolism and Respiration	3.87915
vapB19	#N/A	1.53862		pknD	Regulatory Proteins	-2.34169		atpB	Intermediary metabolism and Respiration	-3.66451		fadE36	Lipid Metabolism	1.5025		Rv3076	Conserved hypotheticals	3.87915
Rv0750	Conserved hypotheticals	1.53934		fadD32	Lipid Metabolism	-2.3337		metE	Intermediary metabolism and Respiration	-3.65138		frdB	Intermediary metabolism and Respiration	1.5025		ugpA	Cell wall and Cell wall process	3.87915
rplL	information pathways	1.54139		rne	information pathways	-2.30944		katG	Virulence Detoxification Adaptation	-3.64757		Rv2337c	Conserved hypotheticals	1.5025		hsdM	information pathways	3.92751
Rv2472	Conserved hypotheticals	1.5498		eccB1	#N/A	-2.30693		rpmH	information pathways	-3.64345		papA5	Lipid Metabolism	1.51862		PE_PGRS16	PE/PPE	4.02354
kmtR	#N/A	1.55248		ctpH	Cell wall and Cell wall process	-2.30239		Rv2199c	Cell wall and Cell wall process	-3.64345		Rv1151c	Regulatory Proteins	1.54314		glnA3	Intermediary metabolism and Respiration	4.04264
vapC47	#N/A	1.55391		narH	Intermediary metabolism and Respiration	-2.28498		trpC	Intermediary metabolism and Respiration	-3.63066		moeA2	Intermediary metabolism and Respiration	1.55695		eccC4	#N/A	4.10154
lipR	Intermediary metabolism and Respiration	1.55495		aroG	Intermediary metabolism and Respiration	-2.26614		Rv1478	Virulence Detoxification Adaptation	-3.62923		Rv0986	Cell wall and Cell wall process	1.58496		modA	Cell wall and Cell wall process	4.1363
Rv1702c	Insertion Sequences and Phages	1.55611		Rv3683	Conserved hypotheticals	-2.26614		Rv0738	Conserved hypotheticals	-3.62207		Rv3768	Conserved hypotheticals	1.58496		Rv0278c	#N/A	4.36457
PPE53	PE/PPE	1.55917		Rv0530	Conserved hypotheticals	-2.26096		Rv3673c	Intermediary metabolism and Respiration	-3.62207		PE_PGRS11	PE/PPE	1.64268		ilvB2	Intermediary metabolism and Respiration	4.6865
Rv3237c	Conserved hypotheticals	1.5597		mmpL11	Cell wall and Cell wall process	-2.25054		Rv1109c	Conserved hypotheticals	-3.61488		aspC	Intermediary metabolism and Respiration	1.64804		vapC31	#N/A	4.6865
pks15	Lipid Metabolism	1.56293		fbpA	Lipid Metabolism	-2.24005		ahpD	Virulence Detoxification Adaptation	-3.60038		moaE1	Intermediary metabolism and Respiration	1.65006		lpqA	Cell wall and Cell wall process	4.898
devB	Intermediary metabolism and Respiration	1.57083		acg	Conserved hypotheticals	-2.23478		hadA	#N/A	-3.60038		hycQ	Intermediary metabolism and Respiration	1.67243		lppR	Cell wall and Cell wall process	4.98606
PE14	PE/PPE	1.5719		fadE25	Lipid Metabolism	-2.23478		Rv0480c	Intermediary metabolism and Respiration	-3.60038		Rv2765	Intermediary metabolism and Respiration	1.67243		cyp124	Intermediary metabolism and Respiration	5.01665
ureB	Intermediary metabolism and Respiration	1.5731		mmpL12	Cell wall and Cell wall process	-2.23478		adhC	Intermediary metabolism and Respiration	-3.58841		Rv2125	Conserved hypotheticals	1.7028		egtE	#N/A	5.04264
Rv0762c	Conserved hypotheticals	1.57686		eccE5	#N/A	-2.22948		fbpC	Lipid Metabolism	-3.58686		Rv1937	Intermediary metabolism and Respiration	1.71823		menC	Intermediary metabolism and Respiration	5.10154
Rv0765c	Intermediary metabolism and Respiration	1.58332		glbN	Intermediary metabolism and Respiration	-2.22948		TB31.7	Conserved hypotheticals	-3.58595		Rv2739c	Intermediary metabolism and Respiration	1.71823		Rv2309A	Conserved hypotheticals	5.10154
Rv2812	Insertion Sequences and Phages	1.58472		tal	Intermediary metabolism and Respiration	-2.22417		fbpB	Lipid Metabolism	-3.56979		Rv3312c	Conserved hypotheticals	1.71823		Rv3189	Conserved hypotheticals	5.17193
PE34	PE/PPE	1.58598		lpdA	Intermediary metabolism and Respiration	-2.22239		groES	Virulence Detoxification Adaptation	-3.55949		Rv3403c	Conserved hypotheticals	1.71823		Rv2765	Intermediary metabolism and Respiration	5.27146
rrf	#N/A	1.59443		Rv0161	Intermediary metabolism and Respiration	-2.22239		gca	Cell wall and Cell wall process	-3.53326		bisC	Intermediary metabolism and Respiration	1.72489		Rv1147	Conserved hypotheticals	5.46411
trmD	information pathways	1.60099		fadA4	Lipid Metabolism	-2.2215		Rv0057	Conserved hypotheticals	-3.51018		vapB5	#N/A	1.73383		mazF8	#N/A	5.6865
Rv0302	Regulatory Proteins	1.60497		trxB2	Intermediary metabolism and Respiration	-2.21883		cspA	Virulence Detoxification Adaptation	-3.50435		fadD12	Lipid Metabolism	1.76553		Rv1025	Conserved hypotheticals	5.6865
Rv2749	Conserved hypotheticals	1.60814		Rv1747	Cell wall and Cell wall process	-2.20811		glpX	#N/A	-3.4985		PE_PGRS49	PE/PPE	1.76553		Rv3178	Conserved hypotheticals	5.6865
Rv1999c	Cell wall and Cell wall process	1.61573		Rv0064	Cell wall and Cell wall process	-2.16993		Rv2271	Conserved hypotheticals	-3.49458		Rv0178	Cell wall and Cell wall process	1.76553		Rv1129c	Regulatory Proteins	6.17193
cysO	#N/A	1.6175		rpfB	Cell wall and Cell wall process	-2.14764		glbN	Intermediary metabolism and Respiration	-3.47352		Rv1586c	Insertion Sequences and Phages	1.76553		Rv0370c	Intermediary metabolism and Respiration	6.32393
relE	#N/A	1.6175		groEL2	Virulence Detoxification Adaptation	-2.13493		dut	Intermediary metabolism and Respiration	-3.47246		Rv2038c	Cell wall and Cell wall process	1.76553		lpqS	Cell wall and Cell wall process	6.6865
Rv2598	Conserved hypotheticals	1.6175		fabD	Lipid Metabolism	-2.12843		Rv3847	Conserved hypotheticals	-3.46657		sigC	information pathways	1.76553		purU	Intermediary metabolism and Respiration	6.81203
Rv1766	Conserved hypotheticals	1.6176		ppm1	Cell wall and Cell wall process	-2.1193		fadE7	Lipid Metabolism	-3.46287		malQ	Intermediary metabolism and Respiration	1.79796
Rv0990c	Conserved hypotheticals	1.61877		mbtE	Lipid Metabolism	-2.11548		Rv1680	Conserved hypotheticals	-3.46287		Rv1634	Cell wall and Cell wall process	1.79796
Rv2256a	#N/A	1.62259		nrdZ	information pathways	-2.11548		Rv1772	Conserved hypotheticals	-3.45484		Rv1922	Cell wall and Cell wall process	1.81444
vapC6	#N/A	1.62799		dop	#N/A	-2.11356		ddn	#N/A	-3.43863		Rv0893c	Conserved hypotheticals	1.86507
Rv0259c	Conserved hypotheticals	1.63055		htpG	Virulence Detoxification Adaptation	-2.11125		Rv1152	Regulatory Proteins	-3.43863		Rv3740c	Conserved hypotheticals	1.86507
Rv0712	Conserved hypotheticals	1.63451		Rv3645	Cell wall and Cell wall process	-2.1078		Rv2876	Cell wall and Cell wall process	-3.43045		Rv3860	Conserved hypotheticals	1.86507
vapB13	#N/A	1.63919		eccD5	#N/A	-2.10492		PE31	PE/PPE	-3.42635		echA4	Lipid Metabolism	1.88235
fic	Cell wall and Cell wall process	1.64113		PPE26	PE/PPE	-2.09039		Rv1847	Conserved hypotheticals	-3.41397		Rv3435c	Cell wall and Cell wall process	1.88235
murI	Cell wall and Cell wall process	1.64291		thrS	information pathways	-2.06683		Rv2624c	Conserved hypotheticals	-3.41397		Rv3718c	Conserved hypotheticals	1.92519
Rv0104	Conserved hypotheticals	1.64319		guaB2	Intermediary metabolism and Respiration	-2.04289		glfT2	Cell wall and Cell wall process	-3.40898		bioF2	Intermediary metabolism and Respiration	1.93546
Rv3695	Cell wall and Cell wall process	1.64343		mrsA	Intermediary metabolism and Respiration	-2.01854		frr	information pathways	-3.40565		folP1	Intermediary metabolism and Respiration	1.9445
PE16	PE/PPE	1.6481		sseA	Intermediary metabolism and Respiration	-2.01854		Rv3679	Cell wall and Cell wall process	-3.39833		cobQ1	Intermediary metabolism and Respiration	1.95818
Rv0839	Conserved hypotheticals	1.65929		pykA	Intermediary metabolism and Respiration	-2.00621		Rv1639c	Cell wall and Cell wall process	-3.39729		PE3	PE/PPE	1.97199
metU	#N/A	1.66057		fadD15	Lipid Metabolism	-2		Rv3005c	Conserved hypotheticals	-3.38253		Rv0347	Cell wall and Cell wall process	1.97199
Rv1692	Intermediary metabolism and Respiration	1.66071		gdh	Intermediary metabolism and Respiration	-2		nadA	Intermediary metabolism and Respiration	-3.38126		Rv1106c	Intermediary metabolism and Respiration	1.97199
PE_PGRS40	PE/PPE	1.66866		glnD	Intermediary metabolism and Respiration	-2		cdsA	Lipid Metabolism	-3.38041		Rv1424c	Cell wall and Cell wall process	1.97199
B55	#N/A	1.67264		sigB	information pathways	-1.99896		Rv3717	Conserved hypotheticals	-3.37616		Rv2488c	Regulatory Proteins	1.97199
lppQ	Cell wall and Cell wall process	1.68163		pks2	Lipid Metabolism	-1.99626		php	Lipid Metabolism	-3.3719		lppC	Cell wall and Cell wall process	2.02857
menE	Intermediary metabolism and Respiration	1.68249		ctaC	Intermediary metabolism and Respiration	-1.99377		Rv1883c	Conserved hypotheticals	-3.36334		Rv3031	Conserved hypotheticals	2.04016
zur	#N/A	1.68644		Rv0805	Conserved hypotheticals	-1.99377		Rv1990c	Regulatory Proteins	-3.36334		ruvB	information pathways	2.08746
cobB	Intermediary metabolism and Respiration	1.68729		blaI	#N/A	-1.96857		smpB	Virulence Detoxification Adaptation	-3.36334		engA	Intermediary metabolism and Respiration	2.11784
Rv2161c	Intermediary metabolism and Respiration	1.68832		espK	#N/A	-1.96857		eccE3	#N/A	-3.35422		Rv1455	Conserved hypotheticals	2.14886
Rv1273c	Cell wall and Cell wall process	1.69068		Rv0826	Conserved hypotheticals	-1.9601		Rv2147c	Conserved hypotheticals	-3.34922		ldtA	#N/A	2.15585
Rv1489A	Conserved hypotheticals	1.69843		Rv3822	Conserved hypotheticals	-1.9558		infC	information pathways	-3.32455		kdpD	Regulatory Proteins	2.16146
mazE1	#N/A	1.70239		aceE	Intermediary metabolism and Respiration	-1.95113		cyp135B1	Intermediary metabolism and Respiration	-3.32417		ackA	Intermediary metabolism and Respiration	2.18057
Rv2277c	Intermediary metabolism and Respiration	1.70595		Rv2566	Conserved hypotheticals	-1.94292		sigA	information pathways	-3.31848		ctpE	Cell wall and Cell wall process	2.187
Rv1726	Intermediary metabolism and Respiration	1.71015		Rv2455c	Intermediary metabolism and Respiration	-1.94076		whiB3	Regulatory Proteins	-3.31572		cyp143	Intermediary metabolism and Respiration	2.21299
Rv0474	Regulatory Proteins	1.71199		adoK	Intermediary metabolism and Respiration	-1.93643		thiL	Intermediary metabolism and Respiration	-3.31087		Rv0194	Cell wall and Cell wall process	2.24616
cdd	Intermediary metabolism and Respiration	1.714		Rv0227c	Cell wall and Cell wall process	-1.92992		rpfC	Cell wall and Cell wall process	-3.30082		Rv2510c	Conserved hypotheticals	2.24616
Rv1125	Conserved hypotheticals	1.7252		ppk1	Intermediary metabolism and Respiration	-1.92338		Rv0726c	Conserved hypotheticals	-3.29745		orn	Intermediary metabolism and Respiration	2.25739
Rv0228	Intermediary metabolism and Respiration	1.72671		serA1	Intermediary metabolism and Respiration	-1.91681		thiC	Intermediary metabolism and Respiration	-3.29408		Rv0075	Intermediary metabolism and Respiration	2.25739
lpqS	Cell wall and Cell wall process	1.72787		fum	Intermediary metabolism and Respiration	-1.90357		Rv2166c	Conserved hypotheticals	-3.28001		Rv2191	information pathways	2.26643
mce3B	Virulence Detoxification Adaptation	1.72787		espG1	#N/A	-1.89691		cmaA2	Lipid Metabolism	-3.26917		Rv3714c	Conserved hypotheticals	2.30319
Rv0328	Regulatory Proteins	1.73882		mycP1	Intermediary metabolism and Respiration	-1.89021		prrA	Regulatory Proteins	-3.25642		PPE49	PE/PPE	2.3505
Rv1739c	Cell wall and Cell wall process	1.74166		tatA	Cell wall and Cell wall process	-1.89021		Rv0523c	Conserved hypotheticals	-3.25642		Rv0787	Conserved hypotheticals	2.3505
cobS	Intermediary metabolism and Respiration	1.76392		rpoZ	information pathways	-1.87673		Rv1191	Conserved hypotheticals	-3.25642		Rv1490	Cell wall and Cell wall process	2.3505
sigC	information pathways	1.77686		ftsH	Cell wall and Cell wall process	-1.87447		nrdE	information pathways	-3.25384		Rv3026c	Conserved hypotheticals	2.3505
Rv2653c	Insertion Sequences and Phages	1.7861		htdY	#N/A	-1.87447		clpP2	Intermediary metabolism and Respiration	-3.25272		Rv3635	Cell wall and Cell wall process	2.3505
Rv2331	Conserved hypotheticals	1.81854		oxyS	Regulatory Proteins	-1.87447		ctaD	Intermediary metabolism and Respiration	-3.24786		rplE	information pathways	2.4245
MTS0858	#N/A	1.82103		PE_PGRS21	PE/PPE	-1.87447		gltA2	Intermediary metabolism and Respiration	-3.23866		Rv0584	Cell wall and Cell wall process	2.4245
Rv0330c	Conserved hypotheticals	1.8242		Rv0492c	Intermediary metabolism and Respiration	-1.87447		Rv3258c	Conserved hypotheticals	-3.23406		Rv2896c	Conserved hypotheticals	2.4245
Rv1290A	Conserved hypotheticals	1.8242		Rv1836c	Conserved hypotheticals	-1.86994		Rv2237A	#N/A	-3.22841		treY	Virulence Detoxification Adaptation	2.45003
Rv1084	Conserved hypotheticals	1.82838		dnaE1	information pathways	-1.84592		Rv3683	Conserved hypotheticals	-3.22067		proZ	Virulence Detoxification Adaptation	2.5025
moxR3	Regulatory Proteins	1.82939		eccD1	#N/A	-1.84246		esxV	Cell wall and Cell wall process	-3.21895		Rv1776c	Regulatory Proteins	2.5025
Rv1748	Conserved hypotheticals	1.85184		pks12	Lipid Metabolism	-1.8287		eccC3	#N/A	-3.21669		nanT	Cell wall and Cell wall process	2.55695
Rv3406	Intermediary metabolism and Respiration	1.85462		pks3	Lipid Metabolism	-1.82852		dacB2	Cell wall and Cell wall process	-3.19984		Rv3785	Conserved hypotheticals	2.55695
Rv0470A	Conserved hypotheticals	1.85939		ponA1	Cell wall and Cell wall process	-1.82852		Rv0309	Cell wall and Cell wall process	-3.19984		folE	Intermediary metabolism and Respiration	2.6368
Rv1924c	Conserved hypotheticals	1.86396		Rv0315	Intermediary metabolism and Respiration	-1.8215		Rv2683	Conserved hypotheticals	-3.19984		agpS	Lipid Metabolism	2.64268
pks9	Lipid Metabolism	1.87414		fadE24	Lipid Metabolism	-1.81444		fixB	Intermediary metabolism and Respiration	-3.19261		Rv0209	Conserved hypotheticals	2.64268
ctpC	Cell wall and Cell wall process	1.88549		gap	Intermediary metabolism and Respiration	-1.80735		esxL	Cell wall and Cell wall process	-3.19202		moeX	Intermediary metabolism and Respiration	2.67243
PPE37	PE/PPE	1.88732		mce1C	Virulence Detoxification Adaptation	-1.80023		rpmJ	information pathways	-3.19019		murB	Cell wall and Cell wall process	2.67243
cyp144	Intermediary metabolism and Respiration	1.89502		dnaK	Virulence Detoxification Adaptation	-1.79666		rplI	information pathways	-3.18048		recD	information pathways	2.67243
Rv1765c	Conserved hypotheticals	1.89503		lppZ	Cell wall and Cell wall process	-1.79307		gluT	#N/A	-3.16085		Rv0246	Cell wall and Cell wall process	2.67243
mycP4	Intermediary metabolism and Respiration	1.8978		Rv1109c	Conserved hypotheticals	-1.78588		pyrC	Intermediary metabolism and Respiration	-3.1559		Rv1395	Regulatory Proteins	2.67243
cobK	Intermediary metabolism and Respiration	1.89814		Rv1565c	Cell wall and Cell wall process	-1.78588		Rv3050c	Regulatory Proteins	-3.15093		Rv1716	Conserved hypotheticals	2.67243
Rv2655c	Insertion Sequences and Phages	1.90674		Rv0312	Conserved hypotheticals	-1.77864		pks10	Lipid Metabolism	-3.14951		Rv2180c	Cell wall and Cell wall process	2.67243
Rv3394c	Conserved hypotheticals	1.91688		Rv0188	Cell wall and Cell wall process	-1.77138		Rv0299	Conserved hypotheticals	-3.14095		ansA	Intermediary metabolism and Respiration	2.71823
Rv0375c	Intermediary metabolism and Respiration	1.91965		cyp140	Intermediary metabolism and Respiration	-1.76407		Rv3686c	Conserved hypotheticals	-3.14095		PPE11	PE/PPE	2.76553
Rv0397	Insertion Sequences and Phages	1.92138		Rv3519	Conserved hypotheticals	-1.76407		Rv1733c	Cell wall and Cell wall process	-3.13808		cfp21	Cell wall and Cell wall process	2.79796
Rv1719	Regulatory Proteins	1.92429		echA21	Lipid Metabolism	-1.74935		Rv2083	Conserved hypotheticals	-3.13233		PE_PGRS28	PE/PPE	2.86507
Rv0465c	Regulatory Proteins	1.93268		Rv1488	Cell wall and Cell wall process	-1.74193		Rv2406c	Conserved hypotheticals	-3.12887		Rv1723	Intermediary metabolism and Respiration	2.97199
vapC44	#N/A	1.93567		lppY	Cell wall and Cell wall process	-1.73697		PPE2	PE/PPE	-3.12801		Rv1405c	Intermediary metabolism and Respiration	3.00946
folK	Intermediary metabolism and Respiration	1.93909		desA2	Lipid Metabolism	-1.73448		Rv3583c	Regulatory Proteins	-3.12077		Rv3828c	Insertion Sequences and Phages	3.02857
vapC22	#N/A	1.94388		gltD	Intermediary metabolism and Respiration	-1.73448		echA15	Lipid Metabolism	-3.11057		wag22	PE/PPE	3.02857
Rv1546	Conserved hypotheticals	1.94948		sigH	information pathways	-1.73448		sseA	Intermediary metabolism and Respiration	-3.11057		glyA2	Intermediary metabolism and Respiration	3.06362
Rv3446c	Conserved hypotheticals	1.96624		dnaJ1	Virulence Detoxification Adaptation	-1.72698		nirB	Intermediary metabolism and Respiration	-3.10218		iunH	Intermediary metabolism and Respiration	3.08746
Rv2104a	#N/A	1.97585		ino1	Intermediary metabolism and Respiration	-1.72698		rpsR2	information pathways	-3.1003		relJ	#N/A	3.08746
Rv1051c	Conserved hypotheticals	1.99604		pknB	Regulatory Proteins	-1.71945		csoR	#N/A	-3.09514		Rv3054c	Conserved hypotheticals	3.08746
Rv2012	Conserved hypotheticals	2.00129		Rv2567	Conserved hypotheticals	-1.71945		Rv2409c	Conserved hypotheticals	-3.08581		pimE	Cell wall and Cell wall process	3.13637
Rv0366c	Conserved hypotheticals	2.01647		fadB	Lipid Metabolism	-1.71632		Rv0530A	#N/A	-3.07955		Rv2541	Conserved hypotheticals	3.15785
Rv1128c	Insertion Sequences and Phages	2.03644		rpfA	Cell wall and Cell wall process	-1.71567		snoP	Intermediary metabolism and Respiration	-3.07955		Rv2305	Conserved hypotheticals	3.19438
tsnR	information pathways	2.03901		Rv3723	Cell wall and Cell wall process	-1.71187		infA	information pathways	-3.06025		mshD	Intermediary metabolism and Respiration	3.21299
Rv1026	Virulence Detoxification Adaptation	2.05752		atpH	Intermediary metabolism and Respiration	-1.70807		Rv3209	Conserved hypotheticals	-3.05848		Rv0158	Regulatory Proteins	3.28011
Rv3660c	Virulence Detoxification Adaptation	2.0643		fixA	Intermediary metabolism and Respiration	-1.69604		narH	Intermediary metabolism and Respiration	-3.03598		amiD	Intermediary metabolism and Respiration	3.3505
rpmG2	#N/A	2.06496		ideR	Regulatory Proteins	-1.69148		panC	Intermediary metabolism and Respiration	-3.01542		arsB2	Cell wall and Cell wall process	3.3505
Rv1974	Cell wall and Cell wall process	2.06496		PPE39	PE/PPE	-1.67729		Rv0183	Intermediary metabolism and Respiration	-3.01542		C8	#N/A	3.3505
Rv2034	Regulatory Proteins	2.06574		Rv2166c	Conserved hypotheticals	-1.6734		Rv2132	Conserved hypotheticals	-3.01542		mce3F	Virulence Detoxification Adaptation	3.3505
Rv0226c	Cell wall and Cell wall process	2.06899		Rv0313	Conserved hypotheticals	-1.66558		lprK	Cell wall and Cell wall process	-3.00077		Rv2003c	Conserved hypotheticals	3.3505
Rv1269c	Cell wall and Cell wall process	2.08406		bkdB	#N/A	-1.65772		rrs	#N/A	-2.99463		Rv2300c	Conserved hypotheticals	3.3505
mazF9	#N/A	2.08423		Rv3778c	Intermediary metabolism and Respiration	-1.64981		rpsJ	information pathways	-2.99339		Rv0530A	#N/A	3.47079
Rv3486	Conserved hypotheticals	2.10264		Rv2507	Cell wall and Cell wall process	-1.64186		TB8.4	Cell wall and Cell wall process	-2.9927		Rv2073c	Intermediary metabolism and Respiration	3.5025
Rv2806	Cell wall and Cell wall process	2.10292		nuoG	Intermediary metabolism and Respiration	-1.63802		Rv0108c	Conserved hypotheticals	-2.98997		mmpL1	Cell wall and Cell wall process	3.57289
Rv0849	Cell wall and Cell wall process	2.10737		hbhA	Cell wall and Cell wall process	-1.63387		Rv1303	Cell wall and Cell wall process	-2.96538		PPE67	PE/PPE	3.58496
hsd4B	#N/A	2.11952		pks7	Lipid Metabolism	-1.63211		cyp136	Intermediary metabolism and Respiration	-2.95591		proV	Virulence Detoxification Adaptation	3.67243
vapC43	#N/A	2.15806		Rv1772	Conserved hypotheticals	-1.62583		lprF	Cell wall and Cell wall process	-2.9483		Rv0180c	Cell wall and Cell wall process	3.70895
icl1	#N/A	2.16842		yrbE1A	Virulence Detoxification Adaptation	-1.62583		Rv1582c	Insertion Sequences and Phages	-2.9483		moxR3	Regulatory Proteins	3.76553
Rv2621c	Regulatory Proteins	2.18096		Rv1248c	#N/A	-1.62518		Rv2253	Cell wall and Cell wall process	-2.9483		Rv0610c	Conserved hypotheticals	3.7849
Rv1050	Intermediary metabolism and Respiration	2.19491		accD4	Lipid Metabolism	-1.62501		Rv3603c	Conserved hypotheticals	-2.93969		ribA1	Intermediary metabolism and Respiration	3.99435
Rv1083	Conserved hypotheticals	2.21159		desA1	Lipid Metabolism	-1.62422		ffh	Cell wall and Cell wall process	-2.93613		Rv0365c	Conserved hypotheticals	4.00946
Rv0614	Conserved hypotheticals	2.21324		pstS2	Cell wall and Cell wall process	-1.61775		pirG	Cell wall and Cell wall process	-2.93516		Rv1724c	Conserved hypotheticals	4.08746
mymT	#N/A	2.21923		Rv0678	Conserved hypotheticals	-1.61775		espH	#N/A	-2.93102		Rv3903c	Conserved hypotheticals	4.15785
mazF1	#N/A	2.22787		sthA	Intermediary metabolism and Respiration	-1.61775		Rv2469c	Conserved hypotheticals	-2.93102		PPE62	PE/PPE	4.16341
vapC7	#N/A	2.24408		mmpL5	Cell wall and Cell wall process	-1.61505		Rv1254	Intermediary metabolism and Respiration	-2.91354		Rv2037c	Cell wall and Cell wall process	4.39232
Rv1519	Conserved hypotheticals	2.26659		pgk	Intermediary metabolism and Respiration	-1.60145		Rv2256c	Conserved hypotheticals	-2.90913		Rv3178	Conserved hypotheticals	4.67243
vapC24	#N/A	2.28666		Rv2867c	Conserved hypotheticals	-1.60145		bfrB	Intermediary metabolism and Respiration	-2.90564		Rv1508A	Conserved hypotheticals	4.79796
cut1	Cell wall and Cell wall process	2.3863		glcB	Intermediary metabolism and Respiration	-1.58662		Rv2204c	Conserved hypotheticals	-2.90495		Rv2972c	Cell wall and Cell wall process	4.79796
PE_PGRS60	PE/PPE	2.39073		csoR	#N/A	-1.58496		Rv3295	Regulatory Proteins	-2.89939		PPE63	PE/PPE	4.86507
Rv1873	Conserved hypotheticals	2.4231		Rv1770	Conserved hypotheticals	-1.58496		Rv1936	Intermediary metabolism and Respiration	-2.89583		mbtI	Lipid Metabolism	5.08746
Rv0195	Regulatory Proteins	2.42347		Rv2180c	Cell wall and Cell wall process	-1.58496		Rv1461	Conserved hypotheticals	-2.88963		Rv3833	Regulatory Proteins	5.21299
esxV	Cell wall and Cell wall process	2.43108		ppsE	Lipid Metabolism	-1.56996		mazF6	#N/A	-2.87791		PE_PGRS37	PE/PPE	5.25739
PE29	PE/PPE	2.44693		ctpV	Cell wall and Cell wall process	-1.56549		rplM	information pathways	-2.87791		Rv3428c	Insertion Sequences and Phages	5.25739
Rv2693c	Cell wall and Cell wall process	2.44846		infB	information pathways	-1.56498		Rv0856	Conserved hypotheticals	-2.87791		mce2C	Virulence Detoxification Adaptation	5.29391
Rv0448c	Conserved hypotheticals	2.4669		Rv2169c	Cell wall and Cell wall process	-1.55987		Rv2541	Conserved hypotheticals	-2.87791		Rv1972	Cell wall and Cell wall process	5.3505
Rv2774c	Conserved hypotheticals	2.47059		Rv2721c	Cell wall and Cell wall process	-1.55565		vapC40	#N/A	-2.87791		Rv0052	Conserved hypotheticals	5.67243
Rv2438A	Conserved hypotheticals	2.47304		ppsA	Lipid Metabolism	-1.55208		rplS	information pathways	-2.8731		Rv1573	Insertion Sequences and Phages	5.67243
Rv1735c	Cell wall and Cell wall process	2.47585		Rv0250c	Conserved hypotheticals	-1.55141		apt	Intermediary metabolism and Respiration	-2.86987		Rv2897c	Conserved hypotheticals	6.25739
vapC15	#N/A	2.527		mpa	#N/A	-1.54432		Rv0281	Conserved hypotheticals	-2.86341		Rv0397	Insertion Sequences and Phages	6.99435
Rv2446c	Cell wall and Cell wall process	2.58014		htrA	Intermediary metabolism and Respiration	-1.54005		ppdK	Intermediary metabolism and Respiration	-2.85976		Rv3196	Conserved hypotheticals	7.25739
Rv2804c	Conserved hypotheticals	2.59743		Rv1626	Regulatory Proteins	-1.53488		galE2	Intermediary metabolism and Respiration	-2.8581		Rv0494	Regulatory Proteins	7.67243
PE22	PE/PPE	2.6473		wag31	Cell wall and Cell wall process	-1.53434		Rv0854	Conserved hypotheticals	-2.84139
Rv0691A	#N/A	2.68163		gatB	information pathways	-1.52572		Rv2054	Conserved hypotheticals	-2.84139
Rv1041c	Insertion Sequences and Phages	2.70342		Rv3603c	Conserved hypotheticals	-1.52572		PPE15	PE/PPE	-2.83397
arsB2	Cell wall and Cell wall process	2.71387		topA	information pathways	-1.51706		Rv0810c	Conserved hypotheticals	-2.83211
Rv0336	Insertion Sequences and Phages	2.76143		Rv1871c	Conserved hypotheticals	-1.50396		scoB	Lipid Metabolism	-2.82277
mesT	Virulence Detoxification Adaptation	2.76718						fadA3	Lipid Metabolism	-2.81765
gluU	#N/A	2.80192		Upregulated				Rv2387	Conserved hypotheticals	-2.81651
vapB38	#N/A	2.8585		cstA	Virulence Detoxification Adaptation	1.50043		trpT	#N/A	-2.81651
Rv0745	Conserved hypotheticals	2.86247		Rv0842	Cell wall and Cell wall process	1.50746		rrl	#N/A	-2.81507
Rv2254c	Cell wall and Cell wall process	2.91713		glpD1	Intermediary metabolism and Respiration	1.51129		mmaA4	Lipid Metabolism	-2.81423
mazF4	#N/A	2.96542		cobQ2	Intermediary metabolism and Respiration	1.53605		Rv0138	Conserved hypotheticals	-2.80391
rrl	#N/A	3.00373		fadE28	Lipid Metabolism	1.53605		vapC48	#N/A	-2.80391
Rv2424c	Insertion Sequences and Phages	3.00578		fadE34	Lipid Metabolism	1.53605		efpA	Cell wall and Cell wall process	-2.78008
rrs	#N/A	3.11815		Rv1129c	Regulatory Proteins	1.53605		lipL	Intermediary metabolism and Respiration	-2.76773
Rv0692	Conserved hypotheticals	3.15806		Rv1610	Cell wall and Cell wall process	1.53605		Rv1592c	Conserved hypotheticals	-2.76749
Rv1580c	Insertion Sequences and Phages	3.20961		Rv1985c	Regulatory Proteins	1.53605		Rv2454c	Intermediary metabolism and Respiration	-2.76544
hisE	Intermediary metabolism and Respiration	3.31816		Rv1986	Cell wall and Cell wall process	1.53605		bioB	Intermediary metabolism and Respiration	-2.75238
PE_PGRS61	PE/PPE	3.54567		Rv2003c	Conserved hypotheticals	1.53605		Rv2144c	Cell wall and Cell wall process	-2.75036
leuX	#N/A	3.8326		Rv2554c	Conserved hypotheticals	1.53605		Rv1996	Conserved hypotheticals	-2.74537
Rv0797	Insertion Sequences and Phages	4.01605		Rv3698	Conserved hypotheticals	1.53605		PE5	PE/PPE	-2.73921
Rv1584c	Insertion Sequences and Phages	4.42403		Rv3903c	Conserved hypotheticals	1.53605		Rv2216	Conserved hypotheticals	-2.73731
				udgA	Intermediary metabolism and Respiration	1.53605		espE	#N/A	-2.73107
				vapB1	#N/A	1.53605		eccD3	#N/A	-2.7282
				Rv3304	Conserved hypotheticals	1.57258		ftsX	Cell wall and Cell wall process	-2.72591
				atsD	Intermediary metabolism and Respiration	1.58496		Rv1515c	Conserved hypotheticals	-2.72591
				csd	Intermediary metabolism and Respiration	1.58496		yajC	Cell wall and Cell wall process	-2.71249
				mmsB	Intermediary metabolism and Respiration	1.58496		sthA	Intermediary metabolism and Respiration	-2.70979
				nuoF	Intermediary metabolism and Respiration	1.58496		apa	Cell wall and Cell wall process	-2.70799
				qor	Intermediary metabolism and Respiration	1.58496		fadD31	Lipid Metabolism	-2.70103
				Rv0106	Conserved hypotheticals	1.58496		rplA	information pathways	-2.69991
				Rv0412c	Cell wall and Cell wall process	1.58496		PPE17	PE/PPE	-2.69894
				Rv0519c	Cell wall and Cell wall process	1.58496		aceAb	Intermediary metabolism and Respiration	-2.69554
				Rv1024	Cell wall and Cell wall process	1.58496		Rv2708c	Conserved hypotheticals	-2.68984
				Rv1435c	Cell wall and Cell wall process	1.58496		htdX	#N/A	-2.68527
				Rv1480	Conserved hypotheticals	1.58496		Rv1231c	Cell wall and Cell wall process	-2.68527
				Rv1520	Intermediary metabolism and Respiration	1.58496		Rv2137c	Conserved hypotheticals	-2.68252
				Rv1639c	Cell wall and Cell wall process	1.58496		higA	#N/A	-2.64345
				Rv1930c	Conserved hypotheticals	1.58496		ogt	information pathways	-2.64345
				Rv2413c	Conserved hypotheticals	1.58496		PE17	PE/PPE	-2.64345
				Rv3198A	Intermediary metabolism and Respiration	1.58496		PPE65	PE/PPE	-2.64345
				Rv3428c	Insertion Sequences and Phages	1.58496		Rv0250c	Conserved hypotheticals	-2.64345
				Rv3604c	Cell wall and Cell wall process	1.58496		Rv0543c	Conserved hypotheticals	-2.64345
				Rv3726	Intermediary metabolism and Respiration	1.58496		Rv2090	information pathways	-2.64345
				Rv3901c	Cell wall and Cell wall process	1.58496		Rv3840	Regulatory Proteins	-2.64345
				tpi	Intermediary metabolism and Respiration	1.58496		vapC46	#N/A	-2.64345
				adh	Intermediary metabolism and Respiration	1.61005		Rv1760	Conserved hypotheticals	-2.62207
				ligC	information pathways	1.61005		Rv1626	Regulatory Proteins	-2.62011
				lprC	Cell wall and Cell wall process	1.61005		Rv0885	Conserved hypotheticals	-2.61343
				phoT	Cell wall and Cell wall process	1.61005		tatA	Cell wall and Cell wall process	-2.60374
				pks9	Lipid Metabolism	1.61005		accA3	Lipid Metabolism	-2.5922
				Rv0541c	Cell wall and Cell wall process	1.61005		Rv3694c	Cell wall and Cell wall process	-2.59161
				Rv0691c	Regulatory Proteins	1.61005		Rv2820c	Conserved hypotheticals	-2.58573
				Rv0770	Intermediary metabolism and Respiration	1.61005		fadD28	Lipid Metabolism	-2.58278
				Rv1048c	Conserved hypotheticals	1.61005		phoH2	Intermediary metabolism and Respiration	-2.58193
				Rv1903	Cell wall and Cell wall process	1.61005		Rv0236A	Cell wall and Cell wall process	-2.58152
				sigM	information pathways	1.61005		hupB	information pathways	-2.58057
				Rv0218	Cell wall and Cell wall process	1.62591		Rv3277	Cell wall and Cell wall process	-2.57835
				mca	Virulence Detoxification Adaptation	1.63559		fadE25	Lipid Metabolism	-2.56128
				Rv2901c	Conserved hypotheticals	1.63559		Rv0123	Conserved hypotheticals	-2.55598
				accA2	Lipid Metabolism	1.64853		Rv1209	Conserved hypotheticals	-2.55598
				cobG	Intermediary metabolism and Respiration	1.64853		pknB	Regulatory Proteins	-2.54845
				PPE44	PE/PPE	1.64853		prsA	Intermediary metabolism and Respiration	-2.54364
				Rv0146	Conserved hypotheticals	1.64853		narG	Intermediary metabolism and Respiration	-2.54339
				Rv3829c	Intermediary metabolism and Respiration	1.64853		rnpB	#N/A	-2.5421
				cysW	Cell wall and Cell wall process	1.68806		Rv3723	Cell wall and Cell wall process	-2.54088
				frdB	Intermediary metabolism and Respiration	1.68806		Rv2959c	Intermediary metabolism and Respiration	-2.5395
				kdtB	Cell wall and Cell wall process	1.68806		Rv2059	Conserved hypotheticals	-2.53326
				PE_PGRS27	PE/PPE	1.68806		prrB	Regulatory Proteins	-2.52999
				Rv0122	Conserved hypotheticals	1.68806		rmlB	Intermediary metabolism and Respiration	-2.52999
				Rv0345	Conserved hypotheticals	1.68806		vapB36	#N/A	-2.52561
				dctA	Cell wall and Cell wall process	1.71502		lppJ	Cell wall and Cell wall process	-2.52177
				Rv1272c	Cell wall and Cell wall process	1.71502		Rv2134c	Conserved hypotheticals	-2.51575
				Rv2395	Cell wall and Cell wall process	1.71502		rpsP	information pathways	-2.51534
				aldA	Intermediary metabolism and Respiration	1.7287		Rv3188	Conserved hypotheticals	-2.51018
				Rv1258c	Cell wall and Cell wall process	1.7287		tkt	Intermediary metabolism and Respiration	-2.51018
				Rv3095	Regulatory Proteins	1.7287		fabD	Lipid Metabolism	-2.50677
				truA	information pathways	1.7425		fadD32	Lipid Metabolism	-2.49973
				PPE54	PE/PPE	1.75995		Rv2842c	Conserved hypotheticals	-2.49743
				Rv2037c	Cell wall and Cell wall process	1.77052		Rv0080	Conserved hypotheticals	-2.49458
				tam	Intermediary metabolism and Respiration	1.77052		Rv0572c	Conserved hypotheticals	-2.49458
				vapC46	#N/A	1.77052		Rv1566c	Virulence Detoxification Adaptation	-2.49144
				moxR3	Regulatory Proteins	1.77961		moaA2	Intermediary metabolism and Respiration	-2.48672
				Rv0044c	Intermediary metabolism and Respiration	1.81359		Rv2258c	Regulatory Proteins	-2.48672
				Rv1419	Conserved hypotheticals	1.85136		Rv0148	Intermediary metabolism and Respiration	-2.48533
				eccB4	#N/A	1.85798		TB27.3	Conserved hypotheticals	-2.48198
				hycD	Intermediary metabolism and Respiration	1.85798		Rv0954	Cell wall and Cell wall process	-2.4808
				hycQ	Intermediary metabolism and Respiration	1.85798		sirA	Intermediary metabolism and Respiration	-2.47055
				lpqC	Cell wall and Cell wall process	1.85798		rpsA	information pathways	-2.46547
				Rv0045c	Lipid Metabolism	1.85798		cut4	Cell wall and Cell wall process	-2.46287
				Rv0235c	Cell wall and Cell wall process	1.85798		gmhA	Cell wall and Cell wall process	-2.46287
				Rv1115	Cell wall and Cell wall process	1.85798		lppC	Cell wall and Cell wall process	-2.46287
				Rv1118c	Conserved hypotheticals	1.85798		Rv0142	Conserved hypotheticals	-2.46287
				Rv1506c	Unknown	1.85798		Rv1480	Conserved hypotheticals	-2.46287
				Rv1514c	Conserved hypotheticals	1.85798		Rv3819	Conserved hypotheticals	-2.46287
				Rv2529	Conserved hypotheticals	1.85798		lppZ	Cell wall and Cell wall process	-2.45215
				Rv3256c	Conserved hypotheticals	1.85798		sucD	Intermediary metabolism and Respiration	-2.45151
				treZ	Virulence Detoxification Adaptation	1.85798		sahH	Intermediary metabolism and Respiration	-2.45123
				Rv2802c	Conserved hypotheticals	1.88753		Rv3376	Conserved hypotheticals	-2.44351
				Rv2047c	Conserved hypotheticals	1.88835		rpoA	information pathways	-2.4427
				lppI	Cell wall and Cell wall process	1.90378		Rv1749c	Cell wall and Cell wall process	-2.43863
				Rv1619	Cell wall and Cell wall process	1.90378		Rv1337	Cell wall and Cell wall process	-2.43045
				Rv2264c	Conserved hypotheticals	1.90378		Rv0476	Cell wall and Cell wall process	-2.42388
				pks8	Lipid Metabolism	1.94566		Rv2633c	Conserved hypotheticals	-2.42223
				deoC	Intermediary metabolism and Respiration	1.95109		mtrA	Regulatory Proteins	-2.41689
				fadE13	Lipid Metabolism	1.95109		ribG	Intermediary metabolism and Respiration	-2.41397
				Rv0059	Conserved hypotheticals	1.95109		Rv1841c	Cell wall and Cell wall process	-2.41397
				Rv0837c	Conserved hypotheticals	1.95109		Rv2574	Conserved hypotheticals	-2.41397
				Rv1372	Conserved hypotheticals	1.95109		ureF	Intermediary metabolism and Respiration	-2.41397
				Rv2265	Cell wall and Cell wall process	1.95109		argB	Intermediary metabolism and Respiration	-2.40398
				Rv2520c	Cell wall and Cell wall process	1.95109		rplW	information pathways	-2.39393
				Rv2670c	Conserved hypotheticals	1.95109		Rv1332	Regulatory Proteins	-2.38887
				Rv3577	Conserved hypotheticals	1.95109		Rv1987	Cell wall and Cell wall process	-2.38887
				Rv3660c	Virulence Detoxification Adaptation	1.95109		mycP3	Intermediary metabolism and Respiration	-2.38811
				pimE	Cell wall and Cell wall process	2		ino1	Intermediary metabolism and Respiration	-2.38606
				Rv0625c	Cell wall and Cell wall process	2		Rv0574c	Conserved hypotheticals	-2.38041
				Rv1200	Cell wall and Cell wall process	2		Rv1535	Conserved hypotheticals	-2.37853
				Rv1260	Intermediary metabolism and Respiration	2		Rv1815	Conserved hypotheticals	-2.37799
				Rv3575c	Regulatory Proteins	2		Rv1794	Conserved hypotheticals	-2.37415
				cobH	Intermediary metabolism and Respiration	2.05063		echA17	Lipid Metabolism	-2.36334
				cydB	Intermediary metabolism and Respiration	2.05063		Rv0229c	Cell wall and Cell wall process	-2.36334
				fic	Cell wall and Cell wall process	2.05063		Rv0585c	Cell wall and Cell wall process	-2.36334
				lpqX	Cell wall and Cell wall process	2.05063		Rv0634c	Virulence Detoxification Adaptation	-2.36334
				Rv0890c	Regulatory Proteins	2.05063		Rv1227c	Cell wall and Cell wall process	-2.36334
				Rv1947	Conserved hypotheticals	2.05063		Rv1444c	Conserved hypotheticals	-2.36334
				Rv2102	Conserved hypotheticals	2.05063		Rv1648	Cell wall and Cell wall process	-2.36334
				Rv3693	Cell wall and Cell wall process	2.05063		Rv2732c	Cell wall and Cell wall process	-2.36334
				sigL	information pathways	2.05063		Rv2557	Conserved hypotheticals	-2.36132
				Rv2367c	Conserved hypotheticals	2.10309		Rv1257c	Intermediary metabolism and Respiration	-2.34448
				Rv2423	Conserved hypotheticals	2.10309		Rv2958c	Intermediary metabolism and Respiration	-2.34389
				bioF2	Intermediary metabolism and Respiration	2.12102		pks13	Lipid Metabolism	-2.33846
				PE_PGRS25	PE/PPE	2.13309		Rv2016	Conserved hypotheticals	-2.33734
				ephE	Virulence Detoxification Adaptation	2.15754		nadB	Intermediary metabolism and Respiration	-2.33683
				Rv0802c	Conserved hypotheticals	2.15754		*MtCM	#N/A	-2.32857
				Rv1050	Intermediary metabolism and Respiration	2.15754		Rv0072	Cell wall and Cell wall process	-2.32857
				Rv1424c	Cell wall and Cell wall process	2.15754		Rv2629	Conserved hypotheticals	-2.32107
				Rv2434c	Cell wall and Cell wall process	2.15754		Rv2952	Intermediary metabolism and Respiration	-2.31848
				Rv2695	Conserved hypotheticals	2.15754		pepB	Intermediary metabolism and Respiration	-2.31498
				Rv3612c	Conserved hypotheticals	2.15754		garA	Conserved hypotheticals	-2.31224
				plsB1	Lipid Metabolism	2.1867		Rv0049	Conserved hypotheticals	-2.30141
				Rv2228c	Conserved hypotheticals	2.19502		Rv0079	Conserved hypotheticals	-2.29295
				Rv3630	Cell wall and Cell wall process	2.19502		Rv0144	Regulatory Proteins	-2.29295
				Rv3485c	Intermediary metabolism and Respiration	2.21412		Rv1117	Conserved hypotheticals	-2.29295
				lpqW	Cell wall and Cell wall process	2.2252		Rv1856c	Intermediary metabolism and Respiration	-2.29295
				Rv0088	Conserved hypotheticals	2.22571		Rv1891	Conserved hypotheticals	-2.28934
				aroD	Intermediary metabolism and Respiration	2.27302		fadD15	Lipid Metabolism	-2.28468
				echA19	Lipid Metabolism	2.27302		cyp139	Intermediary metabolism and Respiration	-2.2839
				fadE17	Lipid Metabolism	2.27302		Rv3354	Conserved hypotheticals	-2.2839
				mbtI	Lipid Metabolism	2.27302		ftsK	Cell wall and Cell wall process	-2.27708
				Rv0324	Regulatory Proteins	2.27302		PPE68	PE/PPE	-2.27504
				Rv0775	Conserved hypotheticals	2.27302		fadD10	Lipid Metabolism	-2.27023
				Rv1128c	Insertion Sequences and Phages	2.27302		Rv2733c	Conserved hypotheticals	-2.27023
				Rv2622	Intermediary metabolism and Respiration	2.27302		tuf	information pathways	-2.26142
				Rv2980	Cell wall and Cell wall process	2.27302		kasB	Lipid Metabolism	-2.26047
				Rv3166c	Conserved hypotheticals	2.27302		fas	Lipid Metabolism	-2.25695
				Rv2469c	Conserved hypotheticals	2.27781		cyp132	Intermediary metabolism and Respiration	-2.25642
				gnd2	Intermediary metabolism and Respiration	2.30339		lpqT	Cell wall and Cell wall process	-2.25642
				hisF	Intermediary metabolism and Respiration	2.31366		qor	Intermediary metabolism and Respiration	-2.25642
				Rv0530A	#N/A	2.33442		rplT	information pathways	-2.25642
				Rv1145	#N/A	2.33442		rsbW	information pathways	-2.25642
				Rv1778c	Conserved hypotheticals	2.33442		Rv3172c	Conserved hypotheticals	-2.25642
				Rv2640c	Regulatory Proteins	2.33442		Rv3675	Cell wall and Cell wall process	-2.25642
				virS	Virulence Detoxification Adaptation	2.33442		Rv3755c	Conserved hypotheticals	-2.25642
				Rv3090	Conserved hypotheticals	2.3553		PE_PGRS38	PE/PPE	-2.23473
				embR	Regulatory Proteins	2.35548		pckA	Intermediary metabolism and Respiration	-2.23255
				Rv2989	Regulatory Proteins	2.35548		iniB	Cell wall and Cell wall process	-2.23173
				moeY	Intermediary metabolism and Respiration	2.38171		rpsD	information pathways	-2.23007
				ccdA	Intermediary metabolism and Respiration	2.39855		groEL2	Virulence Detoxification Adaptation	-2.2298
				eccD4	#N/A	2.39855		rplB	information pathways	-2.22132
				egtC	#N/A	2.39855		lprQ	Cell wall and Cell wall process	-2.22047
				lppH	Cell wall and Cell wall process	2.39855		Rv0680c	Cell wall and Cell wall process	-2.21895
				PE_PGRS60	PE/PPE	2.39855		Rv1097c	Cell wall and Cell wall process	-2.21895
				purU	Intermediary metabolism and Respiration	2.39855		Rv2018	Conserved hypotheticals	-2.21895
				rmlA	Intermediary metabolism and Respiration	2.39855		Rv2896c	Conserved hypotheticals	-2.21895
				Rv0257	Conserved hypotheticals	2.39855		Rv0077c	Intermediary metabolism and Respiration	-2.21134
				Rv0487	Conserved hypotheticals	2.39855		lpqE	Cell wall and Cell wall process	-2.19984
				Rv0488	Cell wall and Cell wall process	2.39855		Rv1366A	#N/A	-2.19984
				Rv0546c	Conserved hypotheticals	2.39855		Rv0996	Cell wall and Cell wall process	-2.19261
				Rv0894	Regulatory Proteins	2.39855		eccC5	#N/A	-2.19157
				Rv1216c	Cell wall and Cell wall process	2.39855		moeB2	Intermediary metabolism and Respiration	-2.19019
				Rv2415c	Conserved hypotheticals	2.39855		rpsG	information pathways	-2.18646
				Rv2972c	Cell wall and Cell wall process	2.39855		mrsA	Intermediary metabolism and Respiration	-2.18457
				Rv3440c	Conserved hypotheticals	2.39855		Rv0502	Conserved hypotheticals	-2.18347
				Rv3690	Cell wall and Cell wall process	2.39855		accD6	Lipid Metabolism	-2.17549
				hemZ	Intermediary metabolism and Respiration	2.44294		efp	information pathways	-2.17489
				Rv2857c	Intermediary metabolism and Respiration	2.46566		hbhA	Cell wall and Cell wall process	-2.17337
				Rv2910c	Conserved hypotheticals	2.46566		Rv2840c	Conserved hypotheticals	-2.17119
				vapC5	#N/A	2.46566		Rv0201c	Conserved hypotheticals	-2.16479
				fadD35	Lipid Metabolism	2.53605		Rv3365c	Conserved hypotheticals	-2.16479
				nadR	Regulatory Proteins	2.53605		eccD5	#N/A	-2.16133
				PE_PGRS42	PE/PPE	2.53605		Rv2239c	Conserved hypotheticals	-2.1559
				rbsK	Intermediary metabolism and Respiration	2.53605		Rv2651c	Insertion Sequences and Phages	-2.15292
				Rv0499	Conserved hypotheticals	2.53605		fadD26	Lipid Metabolism	-2.15214
				Rv1026	Virulence Detoxification Adaptation	2.53605		Rv3479	Cell wall and Cell wall process	-2.14894
				Rv1287	Conserved hypotheticals	2.53605		bpoC	Virulence Detoxification Adaptation	-2.14095
				Rv2808	Conserved hypotheticals	2.53605		lipV	Intermediary metabolism and Respiration	-2.14095
				Rv3399	Conserved hypotheticals	2.53605		mctB	#N/A	-2.14095
				tcrX	Regulatory Proteins	2.53605		pyrB	Intermediary metabolism and Respiration	-2.14095
				rpmB1	information pathways	2.58496		Rv1290c	Conserved hypotheticals	-2.14095
				Rv0891c	Regulatory Proteins	2.58496		Rv1401	Cell wall and Cell wall process	-2.14095
				Rv2297	Conserved hypotheticals	2.58496		Rv1725c	Conserved hypotheticals	-2.14095
				thrA	Intermediary metabolism and Respiration	2.58496		Rv2980	Cell wall and Cell wall process	-2.14095
				Rv2617c	Cell wall and Cell wall process	2.61005		Rv3817	Intermediary metabolism and Respiration	-2.14095
				Rv3228	Conserved hypotheticals	2.61005		Rv0831c	Conserved hypotheticals	-2.12998
				devB	Intermediary metabolism and Respiration	2.63559		nuoD	Intermediary metabolism and Respiration	-2.12483
				lpqO	Cell wall and Cell wall process	2.63559		atpH	Intermediary metabolism and Respiration	-2.12204
				arsC	Cell wall and Cell wall process	2.68806		nusG	information pathways	-2.11431
				Rv0226c	Cell wall and Cell wall process	2.68806		bfrA	Intermediary metabolism and Respiration	-2.11398
				Rv0359	Cell wall and Cell wall process	2.68806		dapA	Intermediary metabolism and Respiration	-2.10515
				Rv0369c	Intermediary metabolism and Respiration	2.68806		desA3	Lipid Metabolism	-2.1003
				Rv0921	Insertion Sequences and Phages	2.68806		rshA	#N/A	-2.1003
				Rv1125	Conserved hypotheticals	2.68806		Rv0576	Regulatory Proteins	-2.1003
				Rv1714	Intermediary metabolism and Respiration	2.68806		Rv1829	Conserved hypotheticals	-2.1003
				Rv2307D	Conserved hypotheticals	2.68806		Rv0227c	Cell wall and Cell wall process	-2.09596
				Rv2661c	Conserved hypotheticals	2.68806		Rv1645c	Conserved hypotheticals	-2.09204
				Rv2884	Regulatory Proteins	2.68806		mihF	information pathways	-2.0916
				Rv3359	Intermediary metabolism and Respiration	2.68806		rplK	information pathways	-2.08942
				Rv3773c	Conserved hypotheticals	2.68806		lipU	Intermediary metabolism and Respiration	-2.08436
				vapC20	#N/A	2.68806		Rv3482c	Cell wall and Cell wall process	-2.07955
				betP	Cell wall and Cell wall process	2.7287		rpsM	information pathways	-2.07703
				ctpC	Cell wall and Cell wall process	2.7346		Rv2164c	Cell wall and Cell wall process	-2.07383
				Rv1233c	Cell wall and Cell wall process	2.7425		lldD2	Intermediary metabolism and Respiration	-2.07223
				lppF	Cell wall and Cell wall process	2.85798		serC	Intermediary metabolism and Respiration	-2.06961
				mbtA	Lipid Metabolism	2.85798		gcvH	Intermediary metabolism and Respiration	-2.06905
				PE_PGRS37	PE/PPE	2.85798		TB11.2	Conserved hypotheticals	-2.06378
				ribA1	Intermediary metabolism and Respiration	2.85798		lexA	Regulatory Proteins	-2.05848
				Rv0739	Conserved hypotheticals	2.85798		Rv2028c	Conserved hypotheticals	-2.05848
				Rv1262c	Conserved hypotheticals	2.85798		Rv2507	Cell wall and Cell wall process	-2.05583
				Rv2011c	Conserved hypotheticals	2.85798		Rv2084	Unknown	-2.05241
				Rv2765	Intermediary metabolism and Respiration	2.85798		ppiB	information pathways	-2.05075
				uspC	Cell wall and Cell wall process	2.85798		lpqP	Cell wall and Cell wall process	-2.04784
				Rv3195	Conserved hypotheticals	2.8679		Rv3766	Conserved hypotheticals	-2.04141
				Rv2689c	Conserved hypotheticals	2.90378		secY	Cell wall and Cell wall process	-2.03805
				gmhA	Cell wall and Cell wall process	2.95109		Rv0207c	Conserved hypotheticals	-2.03172
				Rv2012	Conserved hypotheticals	2.95109		Rv0859	#N/A	-2.02992
				Rv3424c	Conserved hypotheticals	2.9542		Rv3096	Conserved hypotheticals	-2.02847
				Rv1979c	Cell wall and Cell wall process	2.97046		Rv0883c	Conserved hypotheticals	-2.02729
				dedA	Cell wall and Cell wall process	3		Rv0426c	Cell wall and Cell wall process	-2.0263
				mymT	#N/A	3.05063		cyp143	Intermediary metabolism and Respiration	-2.01542
				Rv0010c	Cell wall and Cell wall process	3.05063		Rv0439c	Intermediary metabolism and Respiration	-2.01542
				Rv0650	Intermediary metabolism and Respiration	3.05063		Rv2532c	Conserved hypotheticals	-2.01542
				Rv1931c	Regulatory Proteins	3.05063		Rv2645	Unknown	-2.01542
				Rv2025c	Cell wall and Cell wall process	3.05063		Rv3789	Cell wall and Cell wall process	-2.01542
				Rv2998	Conserved hypotheticals	3.05063		Rv0877	Conserved hypotheticals	-2.01072
				Rv3395c	Conserved hypotheticals	3.05063		nrdH	information pathways	-2.01023
				Rv3415c	Conserved hypotheticals	3.05063		argG	Intermediary metabolism and Respiration	-2.00224
				Rv3552	Intermediary metabolism and Respiration	3.05063		Rv1078	#N/A	-1.99656
				Rv3740c	Conserved hypotheticals	3.05063		Rv2030c	Conserved hypotheticals	-1.99237
				spoU	information pathways	3.05063		Rv2960c	Conserved hypotheticals	-1.98597
				trbB	#N/A	3.05063		Rv1813c	Conserved hypotheticals	-1.9853
				adhE1	Intermediary metabolism and Respiration	3.15754		rpsL	information pathways	-1.98225
				Rv0513	Cell wall and Cell wall process	3.15754		pyrH	Intermediary metabolism and Respiration	-1.97745
				Rv0138	Conserved hypotheticals	3.19502		Rv1697	Conserved hypotheticals	-1.97307
				moaR1	#N/A	3.21412		papA3	Lipid Metabolism	-1.97263
				ASdes	#N/A	3.27302		Rv2017	Regulatory Proteins	-1.97102
				Rv0024	Virulence Detoxification Adaptation	3.27302		Rv1770	Conserved hypotheticals	-1.96837
				Rv0895	Conserved hypotheticals	3.27302		aceAa	Intermediary metabolism and Respiration	-1.96538
				Rv0918	Conserved hypotheticals	3.27302		Rv3816c	Intermediary metabolism and Respiration	-1.95971
				Rv2119	Conserved hypotheticals	3.27302		Rv2076c	Conserved hypotheticals	-1.95591
				Rv2620c	Cell wall and Cell wall process	3.27302		Rv2082	Conserved hypotheticals	-1.95552
				dinX	information pathways	3.39855		ilvN	Intermediary metabolism and Respiration	-1.9483
				Rv0326	Unknown	3.39855		Rv1004c	Cell wall and Cell wall process	-1.9483
				ugpC	Cell wall and Cell wall process	3.39855		Rv0412c	Cell wall and Cell wall process	-1.94339
				fabD2	Lipid Metabolism	3.48113		purA	Intermediary metabolism and Respiration	-1.93845
				amiD	Intermediary metabolism and Respiration	3.53605		hsaC	Intermediary metabolism and Respiration	-1.9345
				PE_PGRS2	PE/PPE	3.53605		Rv1825	Conserved hypotheticals	-1.9345
				PE6	PE/PPE	3.53605		lprN	Cell wall and Cell wall process	-1.93102
				Rv0393	Insertion Sequences and Phages	3.53605		rplD	information pathways	-1.93102
				Rv1354c	Conserved hypotheticals	3.53605		Rv3910	Cell wall and Cell wall process	-1.92655
				Rv2779c	Regulatory Proteins	3.53605		pknG	Regulatory Proteins	-1.92522
				Rv3167c	Regulatory Proteins	3.53605		rplP	information pathways	-1.92522
				Rv3525c	Intermediary metabolism and Respiration	3.53605		Rv0621	Cell wall and Cell wall process	-1.92522
				udgB	#N/A	3.53605		Rv3137	Intermediary metabolism and Respiration	-1.92522
				Rv2308	Conserved hypotheticals	3.63559		yrbE1B	Virulence Detoxification Adaptation	-1.92522
				Rv3269	Virulence Detoxification Adaptation	3.68806		cysM	Intermediary metabolism and Respiration	-1.91855
				kdpC	Cell wall and Cell wall process	3.7425		mmpS5	Cell wall and Cell wall process	-1.91354
				echA13	Lipid Metabolism	3.77052		Rv2033c	Conserved hypotheticals	-1.91354
				cyp144	Intermediary metabolism and Respiration	3.85798		plcB	Intermediary metabolism and Respiration	-1.90648
				fadE18	Lipid Metabolism	3.85798		Rv0730	Conserved hypotheticals	-1.90648
				modB	Cell wall and Cell wall process	3.85798		Rv2203	Cell wall and Cell wall process	-1.90648
				nmtR	Regulatory Proteins	3.85798		mptA	Cell wall and Cell wall process	-1.89838
				PE29	PE/PPE	3.85798		Rv1647	Conserved hypotheticals	-1.89838
				Rv0090	Cell wall and Cell wall process	3.85798		lipP	Intermediary metabolism and Respiration	-1.89702
				Rv0614	Conserved hypotheticals	3.85798		Rv3038c	Conserved hypotheticals	-1.89583
				Rv1671	Cell wall and Cell wall process	3.85798		Rv1703c	Intermediary metabolism and Respiration	-1.89385
				Rv2478c	Conserved hypotheticals	3.85798		TB16.3	Conserved hypotheticals	-1.89302
				Rv2813	Conserved hypotheticals	3.85798		mce1A	Virulence Detoxification Adaptation	-1.89059
				vapB12	#N/A	3.85798		Rv2628	Conserved hypotheticals	-1.89023
				vapB8	#N/A	3.85798		rpsT	information pathways	-1.88941
				vapC24	#N/A	3.85798		accD4	Lipid Metabolism	-1.88758
				vapC31	#N/A	3.85798		pepA	Intermediary metabolism and Respiration	-1.88461
				Rv0779c	Cell wall and Cell wall process	4.0268		wag31	Cell wall and Cell wall process	-1.88221
				Rv1147	Conserved hypotheticals	4.05063		nrdI	information pathways	-1.88191
				PE_PGRS23	PE/PPE	4.12102		hemN	Intermediary metabolism and Respiration	-1.87791
				acyP	Intermediary metabolism and Respiration	4.27302		Rv0914c	Lipid Metabolism	-1.87791
				iunH	Intermediary metabolism and Respiration	4.27302		Rv1341	Conserved hypotheticals	-1.87791
				mesT	Virulence Detoxification Adaptation	4.27302		Rv1638A	Conserved hypotheticals	-1.87791
				mhpE	Intermediary metabolism and Respiration	4.27302		Rv3362c	Conserved hypotheticals	-1.87791
				PE22	PE/PPE	4.27302		vapC37	#N/A	-1.87791
				PPE46	PE/PPE	4.27302		rpsQ	information pathways	-1.87791
				Rv0943c	Intermediary metabolism and Respiration	4.27302		Rv0870c	Cell wall and Cell wall process	-1.87791
				Rv1735c	Cell wall and Cell wall process	4.27302		Rv2927c	Conserved hypotheticals	-1.86887
				Rv1873	Conserved hypotheticals	4.27302		Rv3099c	Conserved hypotheticals	-1.85855
				Rv1999c	Cell wall and Cell wall process	4.27302		dapD	#N/A	-1.8581
				Rv3386	Insertion Sequences and Phages	4.27302		fadE4	Lipid Metabolism	-1.85223
				Rv3394c	Conserved hypotheticals	4.27302		Rv2714	Conserved hypotheticals	-1.8506
				whiB5	Regulatory Proteins	4.27302		Rv3626c	Conserved hypotheticals	-1.84877
				Rv3486	Conserved hypotheticals	4.44294		Rv3491	Conserved hypotheticals	-1.84549
				arsB2	Cell wall and Cell wall process	4.53605		lprI	Cell wall and Cell wall process	-1.84139
				Rv2039c	Cell wall and Cell wall process	4.53605		Rv0923c	Conserved hypotheticals	-1.84139
				Rv2578c	Conserved hypotheticals	4.53605		drrA	Cell wall and Cell wall process	-1.83727
				Rv2812	Insertion Sequences and Phages	4.53605		pks16	Lipid Metabolism	-1.83659
				Rv2963	Cell wall and Cell wall process	4.63559		Rv0472c	Regulatory Proteins	-1.83397
				Rv2897c	Conserved hypotheticals	4.85798		PE_PGRS15	PE/PPE	-1.82957
				uspA	Cell wall and Cell wall process	4.85798		atsG	#N/A	-1.829
				Rv0912	Cell wall and Cell wall process	5.00998		glpQ2	Intermediary metabolism and Respiration	-1.829
				Rv2735c	Conserved hypotheticals	5.05063		Rv0879c	Cell wall and Cell wall process	-1.829
				mce3B	Virulence Detoxification Adaptation	5.85798		Rv1929c	Conserved hypotheticals	-1.829
				relG	#N/A	5.85798		lipC	Intermediary metabolism and Respiration	-1.82806
				Rv0195	Regulatory Proteins	5.85798		Rv1466	Conserved hypotheticals	-1.82544
				Rv1434	Conserved hypotheticals	5.85798		coaA	Intermediary metabolism and Respiration	-1.81902
				Rv1674c	Regulatory Proteins	5.85798		Rv0139	Intermediary metabolism and Respiration	-1.81902
				Rv3113	Intermediary metabolism and Respiration	5.85798		Rv0530	Conserved hypotheticals	-1.81694
				lpqS	Cell wall and Cell wall process	6.27302		Rv3921c	Cell wall and Cell wall process	-1.81337
				rrl	#N/A	7.29092		mdh	Intermediary metabolism and Respiration	-1.80837
				rrs	#N/A	7.80483		Rv0133	Intermediary metabolism and Respiration	-1.80391
								Rv0268c	Conserved hypotheticals	-1.80391
								Rv0770	Intermediary metabolism and Respiration	-1.80391
								Rv1903	Cell wall and Cell wall process	-1.80391
								Rv2991	Conserved hypotheticals	-1.80391
								Rv3228	Conserved hypotheticals	-1.80391
								Rv3430c	Insertion Sequences and Phages	-1.80391
								Rv3134c	Conserved hypotheticals	-1.79683
								ppsA	Lipid Metabolism	-1.79401
								lpqB	Cell wall and Cell wall process	-1.78864
								adoK	Intermediary metabolism and Respiration	-1.78562
								lppT	Cell wall and Cell wall process	-1.77838
								Rv1288	Conserved hypotheticals	-1.77838
								secA1	Cell wall and Cell wall process	-1.7758
								gatB	information pathways	-1.76976
								pitA	Cell wall and Cell wall process	-1.76933
								mce1F	Virulence Detoxification Adaptation	-1.76008
								mrp	Intermediary metabolism and Respiration	-1.75762
								echA8	Lipid Metabolism	-1.75476
								ldtB	#N/A	-1.75154
								bkdB	#N/A	-1.74976
								eccCa1	#N/A	-1.74888
								mtc28	Cell wall and Cell wall process	-1.74863
								canA	Intermediary metabolism and Respiration	-1.74581
								Rv3897c	Conserved hypotheticals	-1.74581
								crp	#N/A	-1.74429
								espB	#N/A	-1.74099
								lipD	Intermediary metabolism and Respiration	-1.74041
								sigB	information pathways	-1.7358
								rho	information pathways	-1.72745
								folB	Intermediary metabolism and Respiration	-1.72591
								PPE59	PE/PPE	-1.72591
								rbfA	information pathways	-1.72591
								Rv1044	Conserved hypotheticals	-1.72591
								Rv2288	Conserved hypotheticals	-1.72591
								Rv3405c	Regulatory Proteins	-1.72591
								Rv3835	Cell wall and Cell wall process	-1.72591
								mycP1	Intermediary metabolism and Respiration	-1.71921
								Rv1830	Conserved hypotheticals	-1.7186
								rrf	#N/A	-1.7153
								Rv2197c	Cell wall and Cell wall process	-1.71249
								Rv1111c	Conserved hypotheticals	-1.70979
								ctaC	Intermediary metabolism and Respiration	-1.70729
								Rv2627c	Conserved hypotheticals	-1.70438
								guaB1	Intermediary metabolism and Respiration	-1.69577
								furA	Regulatory Proteins	-1.69554
								fadE10	Lipid Metabolism	-1.69349
								Rv3737	Cell wall and Cell wall process	-1.69349
								Rv1230c	Cell wall and Cell wall process	-1.68984
								Rv1321	Conserved hypotheticals	-1.68984
								cyp124	Intermediary metabolism and Respiration	-1.68527
								mycP2	Intermediary metabolism and Respiration	-1.68527
								nirD	Intermediary metabolism and Respiration	-1.68527
								Rv0760c	Conserved hypotheticals	-1.68527
								Rv2015c	Conserved hypotheticals	-1.67937
								trxB2	Intermediary metabolism and Respiration	-1.6786
								ansP2	Cell wall and Cell wall process	-1.67729
								pks2	Lipid Metabolism	-1.67687
								Rv3728	Cell wall and Cell wall process	-1.67572
								Rv2411c	Conserved hypotheticals	-1.67242
								Rv0559c	Cell wall and Cell wall process	-1.67146
								Rv3035	Conserved hypotheticals	-1.67146
								Rv1460	Regulatory Proteins	-1.66683
								rpe	Intermediary metabolism and Respiration	-1.66641
								Rv0276	Conserved hypotheticals	-1.66451
								tgs2	#N/A	-1.66451
								rpsB	information pathways	-1.65659
								guaB2	Intermediary metabolism and Respiration	-1.6495
								PPE67	PE/PPE	-1.64345
								rpmE	information pathways	-1.63737
								metH	Intermediary metabolism and Respiration	-1.63601
								hemY	Intermediary metabolism and Respiration	-1.63399
								eccB1	#N/A	-1.63343
								Rv2050	Conserved hypotheticals	-1.63127
								secA2	Cell wall and Cell wall process	-1.62809
								hadC	#N/A	-1.62373
								Rv3142c	Conserved hypotheticals	-1.62207
								ceoC	Cell wall and Cell wall process	-1.62011
								purM	Intermediary metabolism and Respiration	-1.61899
								Rv3645	Cell wall and Cell wall process	-1.61488
								pks4	Lipid Metabolism	-1.6121
								gyrA	information pathways	-1.61167
								PE_PGRS5	PE/PPE	-1.6069
								mycP5	Intermediary metabolism and Respiration	-1.60489
								clpC1	Intermediary metabolism and Respiration	-1.60253
								Rv3747	Conserved hypotheticals	-1.60038
								sdhC	Intermediary metabolism and Respiration	-1.60038
								pknD	Regulatory Proteins	-1.59915
								Rv2791c	Insertion Sequences and Phages	-1.59887
								Rv0458	Intermediary metabolism and Respiration	-1.59551
								Rv2466c	Conserved hypotheticals	-1.59412
								cyp140	Intermediary metabolism and Respiration	-1.59307
								aroG	Intermediary metabolism and Respiration	-1.59264
								nuoB	Intermediary metabolism and Respiration	-1.58573
								mas	Lipid Metabolism	-1.58523
								nadC	Intermediary metabolism and Respiration	-1.58366
								Rv1425	Conserved hypotheticals	-1.58346
								ruvC	information pathways	-1.57588
								35kd_ag	Conserved hypotheticals	-1.57528
								mmpL3	Cell wall and Cell wall process	-1.5694
								adk	Intermediary metabolism and Respiration	-1.55598
								fadE24	Lipid Metabolism	-1.55598
								glnB	Regulatory Proteins	-1.55598
								hsaD	Intermediary metabolism and Respiration	-1.55598
								pstS3	Cell wall and Cell wall process	-1.55598
								Rv0232	Regulatory Proteins	-1.55598
								Rv1118c	Conserved hypotheticals	-1.55598
								Rv1474c	Regulatory Proteins	-1.55598
								Rv1673c	Conserved hypotheticals	-1.55598
								Rv1861	Cell wall and Cell wall process	-1.55598
								Rv3342	Intermediary metabolism and Respiration	-1.55598
								Rv3434c	Cell wall and Cell wall process	-1.55598
								sigF	information pathways	-1.55598
								Rv2913c	Intermediary metabolism and Respiration	-1.55197
								Rv2405	Conserved hypotheticals	-1.54593
								mpa	#N/A	-1.54325
								thrC	Intermediary metabolism and Respiration	-1.54305
								dapF	Intermediary metabolism and Respiration	-1.54088
								Rv3680	Cell wall and Cell wall process	-1.54088
								Rv2625c	Cell wall and Cell wall process	-1.53784
								Rv3087	Conserved hypotheticals	-1.53784
								amt	Cell wall and Cell wall process	-1.53581
								Rv0315	Intermediary metabolism and Respiration	-1.53502
								fadD2	Lipid Metabolism	-1.53051
								vapB46	#N/A	-1.52999
								pstS2	Cell wall and Cell wall process	-1.52922
								cyp121	Intermediary metabolism and Respiration	-1.52561
								Rv2175c	Regulatory Proteins	-1.52561
								vapB30	#N/A	-1.51946
								Rv0496	Conserved hypotheticals	-1.51751
								aspC	Intermediary metabolism and Respiration	-1.51624
								dlaT	Intermediary metabolism and Respiration	-1.51121
								Rv3413c	Conserved hypotheticals	-1.50744
								ureC	Intermediary metabolism and Respiration	-1.5066
								greA	information pathways	-1.50545
								pup	#N/A	-1.50352
								gltB	Intermediary metabolism and Respiration	-1.50037
								Upregulated
								Rv3179	Conserved hypotheticals	1.5006
								PPE30	PE/PPE	1.50542
								Rv0328	Regulatory Proteins	1.50542
								PE2	PE/PPE	1.50815
								PPE10	PE/PPE	1.5096
								Rv2510c	Conserved hypotheticals	1.5096
								Rv2024c	Conserved hypotheticals	1.51061
								cstA	Virulence Detoxification Adaptation	1.51273
								Rv2372c	Conserved hypotheticals	1.51441
								Rv2568c	Conserved hypotheticals	1.51441
								erg3	Lipid Metabolism	1.51802
								fadE30	Lipid Metabolism	1.51802
								Rv0365c	Conserved hypotheticals	1.51802
								Rv2728c	Conserved hypotheticals	1.52202
								lrpA	#N/A	1.53148
								yrbE4B	Virulence Detoxification Adaptation	1.53148
								Rv0102	Cell wall and Cell wall process	1.53255
								gnd2	Intermediary metabolism and Respiration	1.53328
								Rv2417c	Conserved hypotheticals	1.53421
								tgs3	#N/A	1.53565
								Rv2252	Conserved hypotheticals	1.53713
								Rv2425c	Conserved hypotheticals	1.54023
								Rv0356c	Conserved hypotheticals	1.54355
								Rv0575c	Intermediary metabolism and Respiration	1.54355
								Rv1179c	Conserved hypotheticals	1.54355
								Rv2577	Conserved hypotheticals	1.5453
								Rv1817	Intermediary metabolism and Respiration	1.54711
								lprD	Cell wall and Cell wall process	1.55093
								Rv1730c	Cell wall and Cell wall process	1.55093
								moaR1	#N/A	1.55505
								Rv1979c	Cell wall and Cell wall process	1.55649
								Rv2516c	Conserved hypotheticals	1.55649
								echA19	Lipid Metabolism	1.55949
								recD	information pathways	1.55949
								Rv0767c	Conserved hypotheticals	1.55949
								Rv1778c	Conserved hypotheticals	1.56431
								Rv3901c	Cell wall and Cell wall process	1.56431
								PE_PGRS1	PE/PPE	1.56955
								Rv0318c	Cell wall and Cell wall process	1.56955
								Rv0376c	Conserved hypotheticals	1.56955
								Rv0428c	Conserved hypotheticals	1.56955
								Rv1786	Intermediary metabolism and Respiration	1.56955
								Rv0654	Intermediary metabolism and Respiration	1.5733
								Rv0310c	Conserved hypotheticals	1.58152
								Rv0743c	Conserved hypotheticals	1.58152
								Rv0948c	Conserved hypotheticals	1.58152
								Rv2186c	Conserved hypotheticals	1.58152
								trpD	Intermediary metabolism and Respiration	1.58697
								fadA6	Lipid Metabolism	1.59602
								mce2A	Virulence Detoxification Adaptation	1.59602
								Rv0226c	Cell wall and Cell wall process	1.59602
								Rv1724c	Conserved hypotheticals	1.59602
								Rv1898	Conserved hypotheticals	1.59602
								Rv2862c	Conserved hypotheticals	1.59602
								PPE1	PE/PPE	1.59874
								oplA	Intermediary metabolism and Respiration	1.59989
								Rv0269c	Conserved hypotheticals	1.60013
								mutT1	information pathways	1.60448
								Rv0907	Cell wall and Cell wall process	1.60448
								aroK	Intermediary metabolism and Respiration	1.60751
								Rv0990c	Conserved hypotheticals	1.60751
								Rv0552	Conserved hypotheticals	1.61003
								Rv2542	Conserved hypotheticals	1.61003
								lppF	Cell wall and Cell wall process	1.61394
								PE_PGRS40	PE/PPE	1.61394
								Rv2011c	Conserved hypotheticals	1.61394
								vapC14	#N/A	1.61394
								Rv1140	Cell wall and Cell wall process	1.6191
								Rv0008c	Cell wall and Cell wall process	1.62089
								Rv1812c	Intermediary metabolism and Respiration	1.62334
								Rv0837c	Conserved hypotheticals	1.62459
								Rv1532c	Conserved hypotheticals	1.62459
								Rv2237	Conserved hypotheticals	1.62844
								PPE53	PE/PPE	1.63043
								Rv1866	Lipid Metabolism	1.63349
								Rv1132	Cell wall and Cell wall process	1.63435
								cobK	Intermediary metabolism and Respiration	1.63666
								PE24	PE/PPE	1.63666
								plcC	Intermediary metabolism and Respiration	1.63666
								Rv0187	Intermediary metabolism and Respiration	1.63666
								Rv1890c	Conserved hypotheticals	1.63666
								Rv2962c	Intermediary metabolism and Respiration	1.63666
								sigL	information pathways	1.63666
								Rv3143	Regulatory Proteins	1.64565
								fadD11	Lipid Metabolism	1.64837
								Rv1685c	Conserved hypotheticals	1.65552
								hisG	Intermediary metabolism and Respiration	1.65814
								Rv1945	Insertion Sequences and Phages	1.65974
								trmU	information pathways	1.66161
								fxsA	#N/A	1.66333
								Rv3719	Conserved hypotheticals	1.66398
								fucA	Intermediary metabolism and Respiration	1.66641
								lppP	Cell wall and Cell wall process	1.66641
								PE14	PE/PPE	1.66641
								Rv0955	Cell wall and Cell wall process	1.66641
								Rv1417	Cell wall and Cell wall process	1.66641
								Rv2706c	Conserved hypotheticals	1.66641
								Rv3446c	Conserved hypotheticals	1.66641
								tyrA	Intermediary metabolism and Respiration	1.66641
								dppA	Cell wall and Cell wall process	1.67228
								vapC17	#N/A	1.67534
								pstA1	Cell wall and Cell wall process	1.68105
								Rv2851c	Conserved hypotheticals	1.68218
								cobB	Intermediary metabolism and Respiration	1.68502
								proY	#N/A	1.68502
								Rv0546c	Conserved hypotheticals	1.68502
								Rv2837c	Conserved hypotheticals	1.68502
								vapC39	#N/A	1.68502
								bpoA	Virulence Detoxification Adaptation	1.69194
								Rv0560c	Intermediary metabolism and Respiration	1.69194
								sdaA	Intermediary metabolism and Respiration	1.69194
								helY	information pathways	1.69304
								Rv0272c	Conserved hypotheticals	1.69399
								Rv0190	Conserved hypotheticals	1.69678
								adhE1	Intermediary metabolism and Respiration	1.69777
								cobU	Intermediary metabolism and Respiration	1.70705
								lppX	Cell wall and Cell wall process	1.70705
								PPE29	PE/PPE	1.70705
								Rv1518	Conserved hypotheticals	1.70705
								Rv2578c	Conserved hypotheticals	1.70705
								Rv2687c	Cell wall and Cell wall process	1.70705
								Rv2802c	Conserved hypotheticals	1.70705
								Rv3195	Conserved hypotheticals	1.70705
								Rv3654c	Conserved hypotheticals	1.70705
								Rv0961	Cell wall and Cell wall process	1.71703
								Rv2642	Regulatory Proteins	1.71965
								Rv1775	Conserved hypotheticals	1.72086
								hemZ	Intermediary metabolism and Respiration	1.72942
								thrB	Intermediary metabolism and Respiration	1.73352
								Rv2395	Cell wall and Cell wall process	1.73846
								kdpD	Regulatory Proteins	1.74041
								fadD3	Lipid Metabolism	1.74358
								Rv0513	Cell wall and Cell wall process	1.74358
								Rv1049	Regulatory Proteins	1.74887
								PE_PGRS16	PE/PPE	1.75068
								mrr	information pathways	1.75436
								hisT	#N/A	1.76594
								Rv0492A	Conserved hypotheticals	1.76594
								Rv3278c	Cell wall and Cell wall process	1.76594
								Rv3698	Conserved hypotheticals	1.76594
								icl1	#N/A	1.76959
								emrB	Cell wall and Cell wall process	1.77264
								Rv0830	Conserved hypotheticals	1.77843
								Rv3015c	Conserved hypotheticals	1.77843
								lipZ	Intermediary metabolism and Respiration	1.78505
								PE_PGRS2	PE/PPE	1.78505
								mbtD	Lipid Metabolism	1.78641
								PPE12	PE/PPE	1.78915
								PE7	PE/PPE	1.79194
								Rv0846c	Intermediary metabolism and Respiration	1.79194
								Rv1359	Regulatory Proteins	1.79194
								Rv1431	Cell wall and Cell wall process	1.7936
								PE_PGRS6	PE/PPE	1.80247
								esxQ	Cell wall and Cell wall process	1.80659
								Rv1489A	Conserved hypotheticals	1.80659
								vapC2	#N/A	1.80659
								chaA	Cell wall and Cell wall process	1.8108
								PE_PGRS34	PE/PPE	1.81175
								Rv3008	Conserved hypotheticals	1.81325
								Rv3067	Conserved hypotheticals	1.81325
								Rv0161	Intermediary metabolism and Respiration	1.81841
								upp	Intermediary metabolism and Respiration	1.81841
								deoA	Intermediary metabolism and Respiration	1.82253
								Rv2681	Conserved hypotheticals	1.82253
								Rv3439c	Conserved hypotheticals	1.82253
								fadD4	Lipid Metabolism	1.83104
								cfp6	Cell wall and Cell wall process	1.83396
								murB	Cell wall and Cell wall process	1.83633
								nei	information pathways	1.83633
								Rv2052c	Conserved hypotheticals	1.84178
								Rv3421c	Conserved hypotheticals	1.84455
								Rv0331	Intermediary metabolism and Respiration	1.84737
								purD	Intermediary metabolism and Respiration	1.84927
								echA20	Lipid Metabolism	1.85905
								gmhB	Cell wall and Cell wall process	1.85905
								hycP	Intermediary metabolism and Respiration	1.85905
								mmpS1	Cell wall and Cell wall process	1.85905
								Rv0081	Regulatory Proteins	1.85905
								Rv0377	Regulatory Proteins	1.85905
								Rv0698	Conserved hypotheticals	1.85905
								Rv2023c	Conserved hypotheticals	1.85905
								Rv2119	Conserved hypotheticals	1.85905
								Rv2297	Conserved hypotheticals	1.85905
								Rv2491	Conserved hypotheticals	1.85905
								Rv2655c	Insertion Sequences and Phages	1.85905
								Rv3238c	Cell wall and Cell wall process	1.85905
								Rv3322c	Intermediary metabolism and Respiration	1.85905
								ureD	Intermediary metabolism and Respiration	1.85905
								mmpL6	Cell wall and Cell wall process	1.87465
								Rv2036	Intermediary metabolism and Respiration	1.87465
								aroE	Intermediary metabolism and Respiration	1.87698
								Rv0381c	Conserved hypotheticals	1.87698
								Rv3529c	Conserved hypotheticals	1.88011
								Rv3403c	Conserved hypotheticals	1.88214
								PE_PGRS46	PE/PPE	1.88459
								hycE	Intermediary metabolism and Respiration	1.88459
								mce2D	Virulence Detoxification Adaptation	1.88459
								Rv0076c	Cell wall and Cell wall process	1.89147
								Rv0257	Conserved hypotheticals	1.89147
								Rv1944c	Conserved hypotheticals	1.89147
								PPE28	PE/PPE	1.89332
								pip	Intermediary metabolism and Respiration	1.8997
								Rv1870c	Conserved hypotheticals	1.90345
								Rv3486	Conserved hypotheticals	1.90345
								Rv2079	Conserved hypotheticals	1.90796
								Rv0306	Intermediary metabolism and Respiration	1.91795
								Rv1978	Conserved hypotheticals	1.92045
								cobD	Intermediary metabolism and Respiration	1.92944
								Rv0223c	Intermediary metabolism and Respiration	1.92944
								Rv2554c	Conserved hypotheticals	1.92944
								Rv2917	Conserved hypotheticals	1.92944
								Rv3525c	Intermediary metabolism and Respiration	1.92944
								ugpB	Cell wall and Cell wall process	1.92944
								priA	information pathways	1.93587
								mmuM	Intermediary metabolism and Respiration	1.93878
								Rv2569c	Conserved hypotheticals	1.93878
								Rv2464c	information pathways	1.93997
								Rv3548c	Intermediary metabolism and Respiration	1.94652
								Rv3707c	Conserved hypotheticals	1.94925
								aao	Intermediary metabolism and Respiration	1.95303
								alkB	Lipid Metabolism	1.95369
								inhA	Lipid Metabolism	1.95736
								fadD17	Lipid Metabolism	1.95859
								PE_PGRS20	PE/PPE	1.95859
								Rv1373	Intermediary metabolism and Respiration	1.95859
								Rv2735c	Conserved hypotheticals	1.95859
								lpqC	Cell wall and Cell wall process	1.96758
								Rv0205	Cell wall and Cell wall process	1.97453
								Rv0370c	Intermediary metabolism and Respiration	1.97453
								Rv1941	Intermediary metabolism and Respiration	1.97453
								Rv3557c	Regulatory Proteins	1.97453
								murI	Cell wall and Cell wall process	1.98007
								plcA	Intermediary metabolism and Respiration	1.98458
								Rv1913	Conserved hypotheticals	1.98458
								Rv2787	Conserved hypotheticals	1.98458
								Rv3831	Conserved hypotheticals	1.98458
								Rv0731c	Conserved hypotheticals	1.98834
								vapC22	#N/A	1.9915
								Rv0851c	Intermediary metabolism and Respiration	1.99421
								Rv1084	Conserved hypotheticals	1.99503
								mce2F	Virulence Detoxification Adaptation	1.99656
								Rv3163c	Cell wall and Cell wall process	1.99656
								engA	Intermediary metabolism and Respiration	1.99795
								PPE45	PE/PPE	2.00041
								irtB	#N/A	2.00589
								Rv1526c	Intermediary metabolism and Respiration	2.00792
								ispF	Intermediary metabolism and Respiration	2.01106
								betP	Cell wall and Cell wall process	2.01517
								Rv3672c	Conserved hypotheticals	2.01517
								Rv0892	Intermediary metabolism and Respiration	2.01825
								amiD	Intermediary metabolism and Respiration	2.02898
								ctpJ	Cell wall and Cell wall process	2.02898
								hddA	Cell wall and Cell wall process	2.02898
								lppY	Cell wall and Cell wall process	2.02898
								mbtI	Lipid Metabolism	2.02898
								proW	Virulence Detoxification Adaptation	2.02898
								rnpA	information pathways	2.02898
								Rv0603	Cell wall and Cell wall process	2.02898
								Rv0776c	Conserved hypotheticals	2.02898
								Rv1405c	Intermediary metabolism and Respiration	2.02898
								Rv2042c	Conserved hypotheticals	2.02898
								Rv2311	Conserved hypotheticals	2.02898
								Rv2621c	Regulatory Proteins	2.02898
								Rv3530c	Intermediary metabolism and Respiration	2.02898
								Rv3649	information pathways	2.02898
								trmD	information pathways	2.02898
								vapC38	#N/A	2.02898
								vapC4	#N/A	2.02898
								vapC9	#N/A	2.02898
								hemB	Intermediary metabolism and Respiration	2.03838
								mscL	Cell wall and Cell wall process	2.04265
								Rv0712	Conserved hypotheticals	2.04441
								PPE55	PE/PPE	2.04974
								alaU	#N/A	2.06069
								Rv1719	Regulatory Proteins	2.06069
								Rv1729c	Conserved hypotheticals	2.06069
								PE_PGRS32	PE/PPE	2.06398
								Rv2898c	Conserved hypotheticals	2.07205
								Rv2515c	Conserved hypotheticals	2.07628
								Rv0976c	Conserved hypotheticals	2.07789
								pabC	#N/A	2.08145
								Rv1714	Intermediary metabolism and Respiration	2.08145
								Rv2307c	Conserved hypotheticals	2.08145
								Rv2809	Conserved hypotheticals	2.08145
								fadD22	Lipid Metabolism	2.08343
								Rv2488c	Regulatory Proteins	2.08343
								PPE22	PE/PPE	2.08787
								Rv2529	Conserved hypotheticals	2.08787
								accA2	Lipid Metabolism	2.09254
								glpD2	Intermediary metabolism and Respiration	2.09254
								kdpE	Regulatory Proteins	2.09609
								Rv0890c	Regulatory Proteins	2.09609
								Rv1276c	Conserved hypotheticals	2.09609
								serA2	Intermediary metabolism and Respiration	2.09609
								aroD	Intermediary metabolism and Respiration	2.10698
								Rv1128c	Insertion Sequences and Phages	2.10698
								Rv3382c	#N/A	2.10698
								pitB	Cell wall and Cell wall process	2.12209
								Rv0095c	Insertion Sequences and Phages	2.12209
								Rv0499	Conserved hypotheticals	2.12209
								Rv0588	#N/A	2.12209
								Rv1986	Cell wall and Cell wall process	2.12209
								Rv2038c	Cell wall and Cell wall process	2.12209
								Rv3026c	Conserved hypotheticals	2.12209
								Rv3231c	Conserved hypotheticals	2.12209
								vapC12	#N/A	2.12209
								ltp3	Lipid Metabolism	2.12754
								Rv3201c	information pathways	2.12892
								yjcE	Cell wall and Cell wall process	2.13916
								ephC	Virulence Detoxification Adaptation	2.14446
								Rv2513	Conserved hypotheticals	2.14446
								Rv3399	Conserved hypotheticals	2.14446
								vapC41	#N/A	2.14446
								dapC	#N/A	2.15028
								plsB1	Lipid Metabolism	2.15028
								ispD	Intermediary metabolism and Respiration	2.16571
								nadR	Regulatory Proteins	2.16648
								Rv3027c	Conserved hypotheticals	2.16648
								fadD30	Lipid Metabolism	2.16838
								Rv1250	Cell wall and Cell wall process	2.17393
								accD3	Lipid Metabolism	2.18098
								Rv2040c	Cell wall and Cell wall process	2.18098
								cobM	Intermediary metabolism and Respiration	2.18098
								metV	#N/A	2.18098
								Rv2179c	Conserved hypotheticals	2.18098
								Rv2307B	Conserved hypotheticals	2.18098
								Rv2308a	#N/A	2.18098
								Rv3037c	Conserved hypotheticals	2.18098
								vapC11	#N/A	2.18098
								Rv0303	Intermediary metabolism and Respiration	2.19404
								Rv3253c	Cell wall and Cell wall process	2.19609
								eccB4	#N/A	2.1989
								Rv2180c	Cell wall and Cell wall process	2.1989
								dipZ	Intermediary metabolism and Respiration	2.20074
								Rv2401	Conserved hypotheticals	2.20301
								fadD7	Lipid Metabolism	2.20483
								Rv1376	Conserved hypotheticals	2.20698
								Rv1026	Virulence Detoxification Adaptation	2.20955
								Rv1928c	Intermediary metabolism and Respiration	2.20955
								Rv0765c	Intermediary metabolism and Respiration	2.21453
								aftB	#N/A	2.21539
								argW	#N/A	2.22162
								Rv3740c	Conserved hypotheticals	2.22162
								glnA3	Intermediary metabolism and Respiration	2.22642
								aspB	Intermediary metabolism and Respiration	2.23251
								ccdA	Intermediary metabolism and Respiration	2.23251
								ugpC	Cell wall and Cell wall process	2.23251
								Rv1490	Cell wall and Cell wall process	2.23756
								PE_PGRS13	PE/PPE	2.24048
								cobC	Intermediary metabolism and Respiration	2.24238
								Rv0235c	Cell wall and Cell wall process	2.25137
								Rv1948c	Conserved hypotheticals	2.25137
								Rv2468A	#N/A	2.25137
								Rv2997	Intermediary metabolism and Respiration	2.25137
								Rv3635	Cell wall and Cell wall process	2.25137
								Rv0193c	Conserved hypotheticals	2.26714
								PE4	PE/PPE	2.27409
								proZ	Virulence Detoxification Adaptation	2.27409
								Rv1682	Conserved hypotheticals	2.27409
								sigI	information pathways	2.28355
								Rv1260	Intermediary metabolism and Respiration	2.28647
								esxF	Cell wall and Cell wall process	2.29201
								mce3F	Virulence Detoxification Adaptation	2.29201
								Rv0330c	Conserved hypotheticals	2.29201
								Rv0787	Conserved hypotheticals	2.29201
								Rv1573	Insertion Sequences and Phages	2.29201
								Rv2598	Conserved hypotheticals	2.29201
								Rv3903c	Conserved hypotheticals	2.29201
								pgsA2	Lipid Metabolism	2.30651
								pstA2	Cell wall and Cell wall process	2.30651
								Rv1146	#N/A	2.31528
								Rv0918	Conserved hypotheticals	2.31848
								Rv1186c	Conserved hypotheticals	2.32271
								cysE	Intermediary metabolism and Respiration	2.32537
								PPE13	PE/PPE	2.32666
								kgtP	Cell wall and Cell wall process	2.33298
								omt	Lipid Metabolism	2.3371
								Rv2012	Conserved hypotheticals	2.34448
								PE_PGRS19	PE/PPE	2.35091
								pgsA3	Lipid Metabolism	2.35091
								pks15	Lipid Metabolism	2.3576
								mce2R	#N/A	2.36155
								Rv2456c	Cell wall and Cell wall process	2.37363
								Rv1531	Conserved hypotheticals	2.3769
								Rv2972c	Cell wall and Cell wall process	2.3769
								Rv0191	Cell wall and Cell wall process	2.39155
								Rv3349c	Insertion Sequences and Phages	2.39821
								fadE34	Lipid Metabolism	2.40749
								Rv0004	Conserved hypotheticals	2.40925
								bioA	Intermediary metabolism and Respiration	2.42056
								argT	#N/A	2.44402
								cmr	#N/A	2.44402
								fadE13	Lipid Metabolism	2.44402
								fadE28	Lipid Metabolism	2.44402
								lppQ	Cell wall and Cell wall process	2.44402
								mazF9	#N/A	2.44402
								mce2C	Virulence Detoxification Adaptation	2.44402
								PPE54	PE/PPE	2.44402
								Rv0196	Regulatory Proteins	2.44402
								Rv0397	Insertion Sequences and Phages	2.44402
								Rv0891c	Regulatory Proteins	2.44402
								Rv0893c	Conserved hypotheticals	2.44402
								Rv0979c	Conserved hypotheticals	2.44402
								Rv1125	Conserved hypotheticals	2.44402
								Rv1200	Cell wall and Cell wall process	2.44402
								Rv1354c	Conserved hypotheticals	2.44402
								Rv1403c	Intermediary metabolism and Respiration	2.44402
								Rv1429	Conserved hypotheticals	2.44402
								Rv1473A	Regulatory Proteins	2.44402
								Rv1873	Conserved hypotheticals	2.44402
								Rv1995	Conserved hypotheticals	2.44402
								Rv2078	Conserved hypotheticals	2.44402
								Rv2647	Insertion Sequences and Phages	2.44402
								Rv2742c	Conserved hypotheticals	2.44402
								Rv3352c	Intermediary metabolism and Respiration	2.44402
								Rv3355c	Cell wall and Cell wall process	2.44402
								vapC44	#N/A	2.44402
								Rv0194	Cell wall and Cell wall process	2.46069
								frdA	Intermediary metabolism and Respiration	2.46786
								fabG3	Lipid Metabolism	2.48584
								dinF	information pathways	2.49132
								menE	Intermediary metabolism and Respiration	2.49846
								Rv0653c	Regulatory Proteins	2.50542
								Rv0584	Cell wall and Cell wall process	2.51802
								lipW	Intermediary metabolism and Respiration	2.52202
								vapB26	#N/A	2.52202
								tam	Intermediary metabolism and Respiration	2.52648
								PE16	PE/PPE	2.52808
								Rv0963c	Conserved hypotheticals	2.53148
								tatD	Cell wall and Cell wall process	2.53148
								Rv1003	Conserved hypotheticals	2.54835
								Rv2282c	Regulatory Proteins	2.55093
								mce3A	Virulence Detoxification Adaptation	2.55949
								Rv1290A	Conserved hypotheticals	2.55949
								Rv2616	Conserved hypotheticals	2.55949
								ufaA1	Lipid Metabolism	2.56601
								Rv1505c	Conserved hypotheticals	2.56955
								Rv0197	Intermediary metabolism and Respiration	2.57077
								cobO	Intermediary metabolism and Respiration	2.58152
								moxR3	Regulatory Proteins	2.58152
								Rv0421c	Conserved hypotheticals	2.58152
								arsC	Cell wall and Cell wall process	2.59602
								Rv2961	Insertion Sequences and Phages	2.59602
								thiG	Intermediary metabolism and Respiration	2.60629
								fadD8	Lipid Metabolism	2.61394
								prpC	#N/A	2.62334
								Rv1739c	Cell wall and Cell wall process	2.62459
								Rv3829c	Intermediary metabolism and Respiration	2.62688
								Rv2474c	Conserved hypotheticals	2.62844
								PE9	PE/PPE	2.63666
								Rv1358	Regulatory Proteins	2.63666
								Rv2573	Conserved hypotheticals	2.63666
								Rv1366	Conserved hypotheticals	2.64565
								moeY	Intermediary metabolism and Respiration	2.65047
								lipY	PE/PPE	2.66641
								mbtK	#N/A	2.66641
								phyA	Intermediary metabolism and Respiration	2.66641
								Rv2884	Regulatory Proteins	2.66641
								Rv2943	Insertion Sequences and Phages	2.66641
								Rv3178a	#N/A	2.66641
								Rv3204	information pathways	2.66641
								Rv3531c	Conserved hypotheticals	2.66641
								cysT	Cell wall and Cell wall process	2.68502
								dinX	information pathways	2.68502
								Rv3830c	Regulatory Proteins	2.69194
								ltp2	Lipid Metabolism	2.69777
								Rv3167c	Regulatory Proteins	2.70705
								Rv2219A	Cell wall and Cell wall process	2.7141
								Rv2893	Intermediary metabolism and Respiration	2.72412
								Rv2910c	Conserved hypotheticals	2.72412
								Rv3333c	Conserved hypotheticals	2.72412
								Rv0246	Cell wall and Cell wall process	2.72942
								Rv1773c	Regulatory Proteins	2.73352
								Rv3269	Virulence Detoxification Adaptation	2.73352
								Rv2415c	Conserved hypotheticals	2.73947
								Rv1050	Intermediary metabolism and Respiration	2.74358
								Rv0541c	Cell wall and Cell wall process	2.75068
								PPE34	PE/PPE	2.75214
								Rv2689c	Conserved hypotheticals	2.75661
								iunH	Intermediary metabolism and Respiration	2.76594
								kmtR	#N/A	2.76594
								relJ	#N/A	2.76594
								Rv1514c	Conserved hypotheticals	2.76594
								Rv1716	Conserved hypotheticals	2.76594
								Rv2438A	Conserved hypotheticals	2.76594
								Rv2489c	Conserved hypotheticals	2.76594
								Rv3289c	Cell wall and Cell wall process	2.76594
								Rv3294c	Conserved hypotheticals	2.76594
								prpD	#N/A	2.78016
								PE_PGRS45	PE/PPE	2.78387
								PE_PGRS27	PE/PPE	2.79765
								Rv0477	Cell wall and Cell wall process	2.79765
								papA4	Lipid Metabolism	2.80659
								Rv0825c	Conserved hypotheticals	2.80659
								Rv1147	Conserved hypotheticals	2.80659
								Rv1351	Conserved hypotheticals	2.80659
								Rv2257c	Conserved hypotheticals	2.80659
								Rv2331	Conserved hypotheticals	2.80659
								proT	#N/A	2.82253
								Rv0163	Conserved hypotheticals	2.82253
								Rv2730	Conserved hypotheticals	2.82253
								Rv3845	Conserved hypotheticals	2.82253
								hsaG	Intermediary metabolism and Respiration	2.82868
								pth	Intermediary metabolism and Respiration	2.85905
								Rv0024	Virulence Detoxification Adaptation	2.85905
								Rv1735c	Cell wall and Cell wall process	2.85905
								Rv2309A	Conserved hypotheticals	2.85905
								Rv3386	Insertion Sequences and Phages	2.85905
								mce3D	Virulence Detoxification Adaptation	2.88459
								PE34	PE/PPE	2.88459
								Rv0336	Insertion Sequences and Phages	2.88459
								hycQ	Intermediary metabolism and Respiration	2.90345
								vapC13	#N/A	2.90345
								PPE27	PE/PPE	2.90345
								Rv1424c	Cell wall and Cell wall process	2.9135
								moaE2	Intermediary metabolism and Respiration	2.91795
								dxs2	Intermediary metabolism and Respiration	2.92944
								Rv1958c	Conserved hypotheticals	2.92944
								purU	Intermediary metabolism and Respiration	2.93878
								Rv1432	Intermediary metabolism and Respiration	2.93878
								eccC4	#N/A	2.94652
								Rv2401A	Cell wall and Cell wall process	2.95859
								Rv0401	Cell wall and Cell wall process	2.96758
								Rv3079c	Conserved hypotheticals	2.96758
								asnT	#N/A	2.98007
								pks6	Lipid Metabolism	2.98458
								Rv2034	Regulatory Proteins	2.98458
								htdZ	Intermediary metabolism and Respiration	2.9986
								Rv3555c	Conserved hypotheticals	3.01106
								cyp135A1	Intermediary metabolism and Respiration	3.02898
								glgA	#N/A	3.02898
								glpD1	Intermediary metabolism and Respiration	3.02898
								leuW	#N/A	3.02898
								mazF1	#N/A	3.02898
								PPE37	PE/PPE	3.02898
								Rv0359	Cell wall and Cell wall process	3.02898
								Rv1134	Conserved hypotheticals	3.02898
								Rv2390c	Conserved hypotheticals	3.02898
								Rv2437	Cell wall and Cell wall process	3.02898
								Rv2618	Conserved hypotheticals	3.02898
								tcrA	Regulatory Proteins	3.02898
								Rv0852	#N/A	3.06851
								PE_PGRS43	PE/PPE	3.07537
								udgA	Intermediary metabolism and Respiration	3.07628
								Rv2492	Conserved hypotheticals	3.09609
								PPE62	PE/PPE	3.10493
								Rv0622	Cell wall and Cell wall process	3.10698
								Rv2669	Conserved hypotheticals	3.10698
								fadE21	Lipid Metabolism	3.12209
								Rv0083	Intermediary metabolism and Respiration	3.12209
								Rv1972	Cell wall and Cell wall process	3.12209
								Rv1776c	Regulatory Proteins	3.13207
								Rv0078	Regulatory Proteins	3.13589
								ilvB2	Intermediary metabolism and Respiration	3.14446
								Rv0150c	Conserved hypotheticals	3.14446
								Rv0374c	Intermediary metabolism and Respiration	3.14446
								Rv0470A	Conserved hypotheticals	3.14446
								Rv1262c	Conserved hypotheticals	3.14446
								Rv2813	Conserved hypotheticals	3.14446
								Rv3000	Cell wall and Cell wall process	3.14446
								Rv3424c	Conserved hypotheticals	3.14446
								PE32	PE/PPE	3.18098
								Rv1138a	#N/A	3.18098
								Rv3192	Conserved hypotheticals	3.18098
								whiB5	Regulatory Proteins	3.18098
								Rv2286c	Conserved hypotheticals	3.19125
								Rv0919	Conserved hypotheticals	3.20955
								Rv0737	Regulatory Proteins	3.22162
								Rv0345	Conserved hypotheticals	3.22829
								fadD35	Lipid Metabolism	3.23061
								Rv0894	Regulatory Proteins	3.23251
								Rv1456c	Cell wall and Cell wall process	3.23756
								galK	Intermediary metabolism and Respiration	3.25137
								idsB	Lipid Metabolism	3.25137
								mazE8	#N/A	3.25137
								mce3B	Virulence Detoxification Adaptation	3.25137
								Rv1395	Regulatory Proteins	3.25137
								Rv1439c	Conserved hypotheticals	3.25137
								Rv3183	Regulatory Proteins	3.25137
								Rv3640c	Insertion Sequences and Phages	3.25137
								Rv2693c	Cell wall and Cell wall process	3.26344
								Rv1129c	Regulatory Proteins	3.27183
								Rv1051c	Conserved hypotheticals	3.27409
								lppN	Cell wall and Cell wall process	3.31848
								PE33	PE/PPE	3.31848
								Rv0110	Cell wall and Cell wall process	3.34214
								modB	Cell wall and Cell wall process	3.35091
								Rv0514	Cell wall and Cell wall process	3.35091
								Rv3638	Insertion Sequences and Phages	3.35091
								Rv3098c	Conserved hypotheticals	3.38743
								Rv3591c	Intermediary metabolism and Respiration	3.39155
								trbB	#N/A	3.39155
								gluU	#N/A	3.44402
								mesT	Virulence Detoxification Adaptation	3.44402
								PE_PGRS18	PE/PPE	3.44402
								Rv2828c	Conserved hypotheticals	3.44402
								Rv3177	Virulence Detoxification Adaptation	3.44402
								Rv3660c	Virulence Detoxification Adaptation	3.46786
								rimM	information pathways	3.49464
								Rv1879	Conserved hypotheticals	3.50291
								Rv0393	Insertion Sequences and Phages	3.51441
								mpg	information pathways	3.52202
								mbtA	Lipid Metabolism	3.53148
								Rv1726	Intermediary metabolism and Respiration	3.53148
								Rv2966c	Intermediary metabolism and Respiration	3.53148
								Rv1744c	Cell wall and Cell wall process	3.55949
								Rv3467	Insertion Sequences and Phages	3.55949
								mymT	#N/A	3.5674
								Rv0779c	Cell wall and Cell wall process	3.58152
								PPE63	PE/PPE	3.59086
								Rv0010c	Cell wall and Cell wall process	3.59086
								Rv1062	Conserved hypotheticals	3.61394
								Rv1116	Conserved hypotheticals	3.61394
								PE22	PE/PPE	3.66641
								Rv1669	Conserved hypotheticals	3.66641
								PE_PGRS42	PE/PPE	3.67668
								PE29	PE/PPE	3.69194
								Rv0218	Cell wall and Cell wall process	3.73947
								AS1890	#N/A	3.76594
								hisE	Intermediary metabolism and Respiration	3.76594
								mazF8	#N/A	3.76594
								Rv0666	Cell wall and Cell wall process	3.76594
								Rv1041c	Insertion Sequences and Phages	3.76594
								Rv1313c	Insertion Sequences and Phages	3.76594
								Rv2224d	#N/A	3.76594
								Rv2807	Conserved hypotheticals	3.76594
								Rv3541c	Conserved hypotheticals	3.76594
								ugpA	Cell wall and Cell wall process	3.76594
								PE_PGRS28	PE/PPE	3.80659
								Rv2670c	Conserved hypotheticals	3.82253
								Rv3175	Intermediary metabolism and Respiration	3.82253
								Rv0396	Conserved hypotheticals	3.85905
								Rv2998	Conserved hypotheticals	3.88459
								Rv3114	Conserved hypotheticals	3.90345
								cdd	Intermediary metabolism and Respiration	3.90345
								arsB2	Cell wall and Cell wall process	3.92944
								Rv0395	Conserved hypotheticals	3.94652
								Rv0943c	Intermediary metabolism and Respiration	3.94652
								Rv2599	Cell wall and Cell wall process	3.94652
								PE_PGRS23	PE/PPE	3.95498
								ctpC	Cell wall and Cell wall process	3.96036
								fadE18	Lipid Metabolism	3.96758
								Rv1954c	Conserved hypotheticals	4.02898
								Rv2269c	Conserved hypotheticals	4.02898
								Rv2620c	Cell wall and Cell wall process	4.02898
								Rv3902c	Conserved hypotheticals	4.02898
								pks8	Lipid Metabolism	4.03917
								Rv2008c	Conserved hypotheticals	4.05067
								dppB	Cell wall and Cell wall process	4.06293
								PPE46	PE/PPE	4.10698
								Rv0371c	Conserved hypotheticals	4.10698
								Rv0895	Conserved hypotheticals	4.10698
								Rv2779c	Regulatory Proteins	4.12209
								cysK2	Intermediary metabolism and Respiration	4.13433
								Rv0488	Cell wall and Cell wall process	4.13433
								moaC1	Intermediary metabolism and Respiration	4.14446
								Rv0881	Intermediary metabolism and Respiration	4.18098
								Rv3072c	Conserved hypotheticals	4.1989
								Rv0849	Cell wall and Cell wall process	4.20955
								mcr16	#N/A	4.25137
								Rv1353c	Regulatory Proteins	4.25137
								Rv1434	Conserved hypotheticals	4.25137
								Rv1973	Cell wall and Cell wall process	4.25137
								pks9	Lipid Metabolism	4.2729
								Rv1291c	Cell wall and Cell wall process	4.302
								Rv2804c	Conserved hypotheticals	4.31848
								Rv0380c	Intermediary metabolism and Respiration	4.35091
								Rv0771	Intermediary metabolism and Respiration	4.38262
								Rv2774c	Conserved hypotheticals	4.38262
								Rv3415c	Conserved hypotheticals	4.39155
								Rv0614	Conserved hypotheticals	4.39821
								AS1726	#N/A	4.44402
								relK	#N/A	4.44402
								Rv1674c	Regulatory Proteins	4.44402
								mhpE	Intermediary metabolism and Respiration	4.50291
								Rv1999c	Cell wall and Cell wall process	4.50291
								pks17	Lipid Metabolism	4.51441
								esxT	Cell wall and Cell wall process	4.61394
								PPE49	PE/PPE	4.64565
								Rv2963	Cell wall and Cell wall process	4.70275
								lppG	Cell wall and Cell wall process	4.76594
								vapC23	#N/A	4.76594
								Rv2812	Insertion Sequences and Phages	4.82253
								Rv3335c	Cell wall and Cell wall process	4.83633
								Rv2897c	Conserved hypotheticals	4.90345
								Rv3657c	Cell wall and Cell wall process	4.90345
								Rv2478c	Conserved hypotheticals	4.93587
								Rv3428c	Insertion Sequences and Phages	4.93587
								moaA1	Intermediary metabolism and Respiration	4.96758
								Rv0090	Cell wall and Cell wall process	4.96758
								cyp144	Intermediary metabolism and Respiration	4.9986
								Rv2660c	Conserved hypotheticals	5.02898
								Rv3196	Conserved hypotheticals	5.02898
								vapC42	#N/A	5.02898
								menC	Intermediary metabolism and Respiration	5.06851
								Rv0100	Conserved hypotheticals	5.25137
								fadD18	Lipid Metabolism	5.35091
								Rv3395A	Cell wall and Cell wall process	5.35091
								Rv3070	Cell wall and Cell wall process	5.44402
								Rv1047	Insertion Sequences and Phages	5.53148
								Rv0378	Conserved hypotheticals	5.61394
								lpqS	Cell wall and Cell wall process	5.83633
								Rv3162c	Cell wall and Cell wall process	5.83633
								Rv3351c	Conserved hypotheticals	5.83633
								Rv0329c	Conserved hypotheticals	5.96758
								Rv2551c	Conserved hypotheticals	6.08787
								Rv2104a	#N/A	6.302
								Rv2424c	Insertion Sequences and Phages	6.35091
								Rv3113	Intermediary metabolism and Respiration	6.65347
								Rv0195	Regulatory Proteins	6.90345
