# Supplementary material for: Early phase of effective treatment induces distinct transcriptional changes in Mycobacterium tuberculosis expelled by pulmonary tuberculosis patients
Source: Sci Rep. 2021 Sep 8;11:17812. doi: 10.1038/s41598-021-96902-7 (PMC8426492; doi:10.1038/s41598-021-96902-7)
Supplement: Supplementary file 4 — Supplementary Table S8. [file 41598_2021_96902_MOESM4_ESM.xlsx]

## Sheet: Supplemenatry Table S8
Supplementary Table 8 - Functional Category classification and log 2 Fold change value of dysregulated genes in the ineffective treatment group
Rx-1D				Rx-3D				Rx-5D				Rx-7D				Rx-14D
Official Gene Symbol	Functional Category	Log2 Fold change		Official Gene Symbol	Functional Category	Log2 Fold change		Official Gene Symbol	Functional Category	Log2 Fold change		Official Gene Symbol	Functional Category	Log2 Fold change		Official Gene Symbol	Functional Category	Log2 Fold change
Downregulated				Downregulated				Downregulated				Downregulated				Downregulated
nadA	Intermediary metabolism and Respiration	-6.53916		Rv2251	Intermediary metabolism and Respiration	-5.88053		rnpB	#N/A	-6.64546		fas	Lipid Metabolism	-4.69041		rho	information pathways	-3.45943
Rv2082	Conserved hypotheticals	-6.53916		secY	Cell wall and Cell wall process	-5.07318		rpsA	information pathways	-4.5025		clpX	Intermediary metabolism and Respiration	-3.69041		glyT	#N/A	-2.58496
fbpB	Lipid Metabolism	-6.27612		35kd_ag	Conserved hypotheticals	-4.65814		Rv0613c	Conserved hypotheticals	-4.5025		eccA3	#N/A	-3.36848		PE_PGRS6	PE/PPE	-2.45943
icd2	Intermediary metabolism and Respiration	-5.9542		fba	Intermediary metabolism and Respiration	-4.65814		mas	Lipid Metabolism	-3.82443		rnpB	#N/A	-2.93421		Rv1358	Regulatory Proteins	-2.32193
PE5	PE/PPE	-5.9542		mmpL11	Cell wall and Cell wall process	-4.65814		rrf	#N/A	-3.60204		PE_PGRS6	PE/PPE	-2.78136		acpM	Lipid Metabolism	-2.24271
fadD2	Lipid Metabolism	-5.53916		Rv0726c	Conserved hypotheticals	-4.65814		fadD26	Lipid Metabolism	-3.23947		rpfB	Cell wall and Cell wall process	-2.69041		fxsA	#N/A	-2.24271
pbpA	Cell wall and Cell wall process	-5.53916		hemD	Intermediary metabolism and Respiration	-4.39511		ppsA	Lipid Metabolism	-3.08746		ribA2	Intermediary metabolism and Respiration	-2.36848		menE	Intermediary metabolism and Respiration	-1.82768
Rv1378c	Conserved hypotheticals	-5.53916		Rv2102	Conserved hypotheticals	-4.39511		kefB	#N/A	-2.5025		papA2	Lipid Metabolism	-2.32193		rrl	#N/A	-1.6109
glyT	#N/A	-5.39232		ruvA	information pathways	-4.07318		Rv2223c	Cell wall and Cell wall process	-2.5025		glgE	Intermediary metabolism and Respiration	-1.95345
ald	Intermediary metabolism and Respiration	-5.27612		Rv2297	Conserved hypotheticals	-4.07318		secY	Cell wall and Cell wall process	-2.18057		Rv0517	Intermediary metabolism and Respiration	-1.64386		Upregulated
secY	Cell wall and Cell wall process	-4.9542		zwf2	Intermediary metabolism and Respiration	-4.07318		sppA	Cell wall and Cell wall process	-2.18057						Rv0218	Cell wall and Cell wall process	1.58496
sigD	information pathways	-4.63227		hupB	information pathways	-3.88053		eccD3	#N/A	-2.08746						Rv0851c	Intermediary metabolism and Respiration	1.58496
PPE56	PE/PPE	-4.53916		metB	Intermediary metabolism and Respiration	-3.65814		pks5	Lipid Metabolism	-2.08746		Upregulated				tuf	information pathways	1.58496
aceAa	Intermediary metabolism and Respiration	-3.9542		Rv0513	Cell wall and Cell wall process	-3.65814		fas	Lipid Metabolism	-2.01707		acg	Conserved hypotheticals	1.57012		alaS	information pathways	1.75729
arsA	Cell wall and Cell wall process	-3.9542		nrp	Lipid Metabolism	-3.55861		rpoC	information pathways	-1.94996		PPE8	PE/PPE	1.63152		mobA	Intermediary metabolism and Respiration	1.75729
espC	#N/A	-3.9542		cysQ	Intermediary metabolism and Respiration	-3.48822		pks13	Lipid Metabolism	-1.84354		sdhD	Intermediary metabolism and Respiration	1.63152		icd2	Intermediary metabolism and Respiration	2
folC	Intermediary metabolism and Respiration	-3.9542		PE_PGRS38	PE/PPE	-3.39511		rrl	#N/A	-1.58893		PE_PGRS29	PE/PPE	1.67807		Rv1188	Intermediary metabolism and Respiration	2
mbtE	Lipid Metabolism	-3.9542		rpfB	Cell wall and Cell wall process	-3.39511		Rv2166c	Conserved hypotheticals	-1.5025		Rv1188	Intermediary metabolism and Respiration	1.71898		ctpI	Cell wall and Cell wall process	2.07921
mce3R	Regulatory Proteins	-3.9542		ppsB	Lipid Metabolism	-3.29557		Rv3169	Conserved hypotheticals	-1.5025		Rv1378c	Conserved hypotheticals	1.74699		scoA	Lipid Metabolism	2.07921
nrdR	#N/A	-3.9542		acn	Intermediary metabolism and Respiration	-3.07318						Rv3092c	Cell wall and Cell wall process	1.95345		dnaB	information pathways	2.11548
pssA	Lipid Metabolism	-3.9542		atpF	Intermediary metabolism and Respiration	-3.07318						sdaA	Intermediary metabolism and Respiration	1.95345		eccC3	#N/A	2.41504
Rv0228	Intermediary metabolism and Respiration	-3.9542		desA2	Lipid Metabolism	-3.07318		Upregulated				Rv1405c	Intermediary metabolism and Respiration	2		Rv1488	Cell wall and Cell wall process	2.58496
Rv0605	Insertion Sequences and Phages	-3.9542		esxO	Cell wall and Cell wall process	-3.07318		Rv2821c	Conserved hypotheticals	1.66742		eccC2	#N/A	2.21648		Rv2559c	Conserved hypotheticals	2.58496
Rv1556	Regulatory Proteins	-3.9542		fmu	information pathways	-3.07318		Rv2735c	Conserved hypotheticals	1.74543		galU	Intermediary metabolism and Respiration	2.21648		lppD	Cell wall and Cell wall process	2.92721
Rv2166c	Conserved hypotheticals	-3.9542		MTS1338	#N/A	-3.07318		irtA	#N/A	1.95693		mgtC	Cell wall and Cell wall process	2.21648		nrdF2	information pathways	2.92721
Rv2627c	Conserved hypotheticals	-3.9542		PPE17	PE/PPE	-3.07318		Rv3241c	information pathways	1.95693		Rv0340	Conserved hypotheticals	2.43887		sahH	Intermediary metabolism and Respiration	2.92721
obg	Intermediary metabolism and Respiration	-3.63227		Rv0008c	Cell wall and Cell wall process	-3.07318		pks7	Lipid Metabolism	2.09954		Rv2295	Conserved hypotheticals	2.48543		mce2F	Virulence Detoxification Adaptation	3.80168
thiL	Intermediary metabolism and Respiration	-3.53916		Rv0605	Insertion Sequences and Phages	-3.07318		Rv0228	Intermediary metabolism and Respiration	2.19794		acn	Intermediary metabolism and Respiration	2.63152		ssr	#N/A	4.08968
Rv3680	Cell wall and Cell wall process	-3.46877		Rv0693	#N/A	-3.07318		Rv0224c	Intermediary metabolism and Respiration	2.30485		clpC1	Intermediary metabolism and Respiration	2.848		Rv2566	Conserved hypotheticals	4.34225
cyp138	Intermediary metabolism and Respiration	-3.36923		Rv2166c	Conserved hypotheticals	-3.07318		Rv2181	Cell wall and Cell wall process	2.40439		ssr	#N/A	2.85826
Rv0530	Conserved hypotheticals	-3.36923		serB2	Intermediary metabolism and Respiration	-3.07318		rplB	information pathways	2.66742		Rv3277	Cell wall and Cell wall process	2.95345
Rv0613c	Conserved hypotheticals	-3.36923		thrS	information pathways	-3.07318		ilvA	Intermediary metabolism and Respiration	3.19794
Rv1301	Conserved hypotheticals	-3.36923		accA1	Lipid Metabolism	-2.65814		mmpL8	Cell wall and Cell wall process	3.5325
PE_PGRS40	PE/PPE	-3.21723		atsB	Intermediary metabolism and Respiration	-2.65814		mmpL8	Cell wall and Cell wall process	3.5325
pepA	Intermediary metabolism and Respiration	-3.21723		gnd2	Intermediary metabolism and Respiration	-2.65814
rpmF	information pathways	-3.21723		pirG	Cell wall and Cell wall process	-2.65814
clpX	Intermediary metabolism and Respiration	-3.0282		ppsC	Lipid Metabolism	-2.65814
alkA	information pathways	-2.9542		rpsA	information pathways	-2.61375
gatB	information pathways	-2.9542		bisC	Intermediary metabolism and Respiration	-2.48822
PE_PGRS50	PE/PPE	-2.9542		clpX	Intermediary metabolism and Respiration	-2.48822
rplB	information pathways	-2.9542		glyS	information pathways	-2.48822
Rv0610c	Conserved hypotheticals	-2.9542		PE_PGRS54	PE/PPE	-2.48822
zwf2	Intermediary metabolism and Respiration	-2.78427		Rv2190c	Virulence Detoxification Adaptation	-2.48822
pitA	Cell wall and Cell wall process	-2.7318		PE_PGRS4	PE/PPE	-2.39511
gltD	Intermediary metabolism and Respiration	-2.63227		rplS	information pathways	-2.33621
pstP	Regulatory Proteins	-2.63227		nadA	Intermediary metabolism and Respiration	-2.19871
PPE51	PE/PPE	-2.60056		carB	Intermediary metabolism and Respiration	-2.10396
esxB	Cell wall and Cell wall process	-2.59163		aceAa	Intermediary metabolism and Respiration	-2.07318
carB	Intermediary metabolism and Respiration	-2.57289		acg	Conserved hypotheticals	-2.07318
ask	Intermediary metabolism and Respiration	-2.36923		dnaA	information pathways	-2.07318
eccC3	#N/A	-2.36923		fadD4	Lipid Metabolism	-2.07318
glpQ1	Intermediary metabolism and Respiration	-2.36923		lytB2	Cell wall and Cell wall process	-2.07318
hrcA	Virulence Detoxification Adaptation	-2.36923		mpa	#N/A	-2.07318
rseA	#N/A	-2.36923		murC	Cell wall and Cell wall process	-2.07318
Rv1897c	Conserved hypotheticals	-2.36923		nrdE	information pathways	-2.07318
Rv2567	Conserved hypotheticals	-2.36923		nrdI	information pathways	-2.07318
Rv0049	Conserved hypotheticals	-2.25376		pks16	Lipid Metabolism	-2.07318
fadD32	Lipid Metabolism	-2.23799		Rv3134c	Conserved hypotheticals	-1.93567
Rv1249c	Cell wall and Cell wall process	-2.07973		sigE	information pathways	-1.92118
aftB	#N/A	-1.9542		PE_PGRS22	PE/PPE	-1.85079
hspR	Virulence Detoxification Adaptation	-1.9542		PE_PGRS29	PE/PPE	-1.85079
Rv1188	Intermediary metabolism and Respiration	-1.9542		senX3	Regulatory Proteins	-1.79307
Rv2887	Regulatory Proteins	-1.9542		cyp124	Intermediary metabolism and Respiration	-1.75125
Rv3277	Cell wall and Cell wall process	-1.9542		Rv0497	Cell wall and Cell wall process	-1.75125
Rv2041c	Cell wall and Cell wall process	-1.91427		csd	Intermediary metabolism and Respiration	-1.69467
MTS2823	#N/A	-1.9013
Rv3778c	Intermediary metabolism and Respiration	-1.83872		Upregulated
Rv0146	Conserved hypotheticals	-1.82491		Rv2184c	Conserved hypotheticals	1.51178
adoK	Intermediary metabolism and Respiration	-1.80735		Rv1378c	Conserved hypotheticals	1.53168
Rv0365c	Conserved hypotheticals	-1.78427		ctpD	Cell wall and Cell wall process	1.62726
umaA	Lipid Metabolism	-1.78427		fabG5	#N/A	1.62726
amiC	Intermediary metabolism and Respiration	-1.7318		nrdF2	information pathways	1.62726
fadE24	Lipid Metabolism	-1.7318		clpC1	Intermediary metabolism and Respiration	1.64534
ppsC	Lipid Metabolism	-1.68118		metE	Intermediary metabolism and Respiration	1.65863
dxs1	Intermediary metabolism and Respiration	-1.63227		fadA2	Lipid Metabolism	1.68171
ppsB	Lipid Metabolism	-1.63227		Rv1100	Conserved hypotheticals	1.73418
ribA2	Intermediary metabolism and Respiration	-1.63227		Rv2823c	Conserved hypotheticals	1.73418
Rv1748	Conserved hypotheticals	-1.63227		ilvG	Intermediary metabolism and Respiration	1.75071
Rv2182c	Conserved hypotheticals	-1.63227		pgi	Intermediary metabolism and Respiration	1.7848
Rv3707c	Conserved hypotheticals	-1.63227		eccC3	#N/A	1.81627
fadA4	Lipid Metabolism	-1.53916		fbpD	Lipid Metabolism	1.83371
rpsA	information pathways	-1.52793		PE_PGRS39	PE/PPE	1.83371
nadB	Intermediary metabolism and Respiration	-1.52124		eccB5	#N/A	1.88102
				PE_PGRS10	PE/PPE	1.88102
Upregulated				Rv2629	Conserved hypotheticals	1.88102
Rv0313	Conserved hypotheticals	1.50524		PE_PGRS5	PE/PPE	1.89951
PE17	PE/PPE	1.52154		eccC2	#N/A	1.92682
eccB1	#N/A	1.55887		Rv3633	Conserved hypotheticals	1.92682
drrC	Cell wall and Cell wall process	1.56937		Rv1144	Intermediary metabolism and Respiration	1.97122
glnA1	Intermediary metabolism and Respiration	1.56937		ctpH	Cell wall and Cell wall process	2.01428
PE2	PE/PPE	1.56937		espG3	#N/A	2.03535
espA	#N/A	1.62071		Rv3365c	Conserved hypotheticals	2.0561
fadA6	Lipid Metabolism	1.63077		Rv0210	Conserved hypotheticals	2.09675
hisC1	Intermediary metabolism and Respiration	1.63077		Rv0991c	Conserved hypotheticals	2.09675
echA9	Lipid Metabolism	1.68966		mce3R	Regulatory Proteins	2.13628
prfA	information pathways	1.68966		metH	Intermediary metabolism and Respiration	2.13628
greA	information pathways	1.71823		PPE20	PE/PPE	2.13628
lat	Intermediary metabolism and Respiration	1.7323		rpoA	information pathways	2.17475
PE_PGRS29	PE/PPE	1.76103		lppD	Cell wall and Cell wall process	2.24875
Rv1211	Conserved hypotheticals	1.77372		Rv1461	Conserved hypotheticals	2.24875
fbpC	Lipid Metabolism	1.80069		fadA4	Lipid Metabolism	2.2726
secA2	Cell wall and Cell wall process	1.82716		Rv3230c	Intermediary metabolism and Respiration	2.38625
ppsD	Lipid Metabolism	1.85316		polA	information pathways	2.41867
PPE3	PE/PPE	1.87869		aspC	Intermediary metabolism and Respiration	2.45038
mmpL3	Cell wall and Cell wall process	1.89755		menH	Intermediary metabolism and Respiration	2.45038
desA2	Lipid Metabolism	1.92845		groES	Virulence Detoxification Adaptation	2.48141
pckA	Intermediary metabolism and Respiration	1.94062		mmpL3	Cell wall and Cell wall process	2.48141
mkl	Cell wall and Cell wall process	1.94466		pcaA	Lipid Metabolism	2.48141
sahH	Intermediary metabolism and Respiration	1.95269		cspA	Virulence Detoxification Adaptation	2.57068
Rv2822c	Conserved hypotheticals	1.97654		fadE25	Lipid Metabolism	2.57068
pcaA	Lipid Metabolism	2		tgs1	Lipid Metabolism	2.60865
Rv2743c	Cell wall and Cell wall process	2		glnA1	Intermediary metabolism and Respiration	2.65474
lldD2	Intermediary metabolism and Respiration	2.0288		Rv1738	Conserved hypotheticals	2.65474
ctpG	Cell wall and Cell wall process	2.0902		eccB3	#N/A	2.72124
mtrA	Regulatory Proteins	2.0902		pks12	Lipid Metabolism	2.81759
purF	Intermediary metabolism and Respiration	2.13327		recN	information pathways	2.82164
sigB	information pathways	2.13629		Rv2030c	Conserved hypotheticals	2.83371
hspX	Virulence Detoxification Adaptation	2.15433		PPE3	PE/PPE	2.9041
MTS1338	#N/A	2.16474		Rv2675c	Conserved hypotheticals	2.97122
rnpB	#N/A	2.18226		espC	#N/A	3.24875
acrA1	Lipid Metabolism	2.19265		hspX	Virulence Detoxification Adaptation	4.36145
glnE	Intermediary metabolism and Respiration	2.19555		ssr	#N/A	4.77935
Rv2629	Conserved hypotheticals	2.21573
Rv3371	Conserved hypotheticals	2.21573
dop	#N/A	2.23563
lhr	information pathways	2.25526
lprG	Cell wall and Cell wall process	2.25526
Rv2709	Cell wall and Cell wall process	2.25526
pstB	Cell wall and Cell wall process	2.27462
ppsA	Lipid Metabolism	2.32503
alaS	information pathways	2.33121
Rv1929c	Conserved hypotheticals	2.33121
Rv0474	Regulatory Proteins	2.38565
deoC	Intermediary metabolism and Respiration	2.43812
Rv0145	Conserved hypotheticals	2.45519
Rv1833c	Intermediary metabolism and Respiration	2.45519
metH	Intermediary metabolism and Respiration	2.50524
accD1	Lipid Metabolism	2.60039
Rv2791c	Insertion Sequences and Phages	2.70402
Rv3230c	Intermediary metabolism and Respiration	2.70402
lppD	Cell wall and Cell wall process	2.76005
rpoB	information pathways	2.80514
nrdF2	information pathways	3.0902
Rv2184c	Conserved hypotheticals	3.14384
PE_PGRS21	PE/PPE	3.19555
Rv2030c	Conserved hypotheticals	3.25746
Rv2989	Regulatory Proteins	3.37672
Rv1461	Conserved hypotheticals	3.40336
eccB5	#N/A	3.48875
fusA1	information pathways	3.5927
cspA	Virulence Detoxification Adaptation	4.19046
ctpC	Cell wall and Cell wall process	4.88185
